# Supplementary material for: Identification and Characterization of Two Novel RNA Viruses from Anopheles gambiae Species Complex Mosquitoes
Source: PLoS One. 2016 May 3;11(5):e0153881. doi: 10.1371/journal.pone.0153881 (PMC4854438; doi:10.1371/journal.pone.0153881)
Supplement: S1 File — (XML) [file pone.0153881.s005.xml]

<?xml version="1.0" encoding="UTF-8"?>
<rfam xmlns:xsi="http://www.w3.org/2001/XMLSchema-instance"
      xmlns="http://rfam.sanger.ac.uk/"
      xsi:schemaLocation="http://rfam.sanger.ac.uk/
                          http://rfam.sanger.ac.uk/static/documents/schemas/results.xsd"
      release="12.0" 
      release_date="2014-07-10">
  <results job_id="C55BEA06-7BFE-11E5-818C-D5C9B97CCBB4">
    <matches>
      <rna length="8903">
        <database id="rfam" release="12.0" release_date="2014-07-10">
          <match id="IRES_Cripavirus" accession="RF00458" type="Rfam">
            <location start="5779" end="5978" evalue="9.4e-33" pvalue="" score="157.3" strand="+">
              <ss><![CDATA[#SS              <<<<<<<<<------<<<<<<<<<________________________>>>>>>>>>---->>>>>>>>>,,,,,,,,,<<<<____>>>>,,,,,<<<<-<<<<<----<<<<_____>>>>--..>>>>>->>>>,,,,,,,,,,,<<<<<---<<<<______>>>>-->>>>>::::::::::::::::::::::::::           ]]></ss>
              <hit_seq><![CDATA[#CM            1 ccgAcuaUGUGAUCUUgCuugcggauaaAAAUuUuaaaggUaaaAAAaccgcaaGuAuUGCUAuagUcggAauuagcUUagcUAUUUAgcuUUACugccCAgGAuggcuugugGCAGCCCcacAA..uaUCcAGggcacccuuuaugcugccuuauagguUAgGUagccuUuaggcauaAgAaaUUuACcUGCuaAaaauaAu 201       ]]></hit_seq>
              <match_string><![CDATA[#MATCH           :::A::AUGUGAUCUU:C:U  ::AUA AA U  U  AGGU+AA AAA::  A:G:AUUGCUAU::U:::AAUUAG+UUA::UAUUUA::UUUACU :CCAGG:UG+CU+G::GCAGCCC::CAA   A:CCAGG:+ C CU  AUGCUGC:UUA+AG:UUA+GU G:CUU A:GCA+AAGAA    AC+UGC +AA A+ A+           ]]></match_string>
              <user_seq><![CDATA[#SEQ        5795 AUUAAGAUGUGAUCUUACAUAACUAUACAAUUGGUGGAGGUUAAUAAAAGGGAUGUAUUGCUAUCUUAAUAAUUAGGUUACUUAUUUAAGUUUACU-UCCAGGGUGCCUAGAUGCAGCCCAUCAAaa-ACCCAGGAAUC-CUCCAUGCUGCGUUAAAGAUUAAGUGGUCUUAACGCAAAAGAACACCACUUGCCGAACAAGAA 5994      ]]></user_seq>
            </location>
          </match>
        </database>
      </rna>
    </matches>
  </results>
</rfam>
