# Supplementary material for: Identification and Characterization of Two Novel RNA Viruses from Anopheles gambiae Species Complex Mosquitoes
Source: PLoS One. 2016 May 3;11(5):e0153881. doi: 10.1371/journal.pone.0153881 (PMC4854438; doi:10.1371/journal.pone.0153881)
Supplement: S2 File — These are the inputs for the R-Chie and TRANSAT online tools. (TXT) [file pone.0153881.s006.txt]

#Structure

>RF00458_STRUCT
CCAACAAUGUGAUCUUGCUUGCGGA-GGCAAAAUUUGCACAGUAUAAAAUCUGCAAGUAGUGCUAUUGUUGG-AAUCACCGUACCUAUUUAGGUUUACGCUCCAAGAUCGGUGGAUAGCAGCCCUAUCAA-UAUCUAGGAGAA-CUGUGCU-AUGUUUAGAAGAUUAGGUAGUCUCUAAACA---GAACAAUUUACCUGCUGAACAAAUU
(((((((((......(((((((((............<<<<<<<.......)))))))))....)))))))))....{{{{..((((....)))).....((((.(((((}}}}(.(((.....))).)...))))).)))).>.>>>>>>...(((((...((((.{{{{{))))..)))))...........}}}}}............ (-50.00)


#Multiple alignment

>ACV/5779-5978
-UUAAGAUGUGAUCUUACA--UAACUAUACAAUUGGUGGAGGUUAAUAAAAGGGAUGUAU
UGCUAUCUUAAU-AAUUAGGUUACUUAUUUAAG-UUAC-UUCCAGGGUGCCUAG-AUGCA
GCCC-AUCAAAAACCCAGGAAUCCUCCAUGCUGCGUUAAAGAUUAAGUGGUCUUAACGCA
AAAGAACACCACUUGCCGAACAAGAA-CAA
>Cricket_paralysis_virus_AF218039.1/6028-6228
GCAAAAAUGUGAUCUUGCUUGUAA--AUACAAUUUUGAGAGGUUAAUAAAUUACAAGUAG
UGCUAUUUUUGU-AUUUAGGUUAGCUAUUUAGCUUUACGUUCCAGGAUGCCUAG-UGGCA
GCCCCA-CAA-UAUCCAGGAAGC-CCUCUCUGCGGUUUUUCAGAUUAGGUAGUCGAAAAA
CC--UAAGAAAUUUACCUGCUACAUUUCAA
>Drosophila_C_virus_strain_EB_AF014388.1/6078-6278
GUUAAGAUGUGAUCUUGCUUCCUU--AUACAAUUUUGAGAGGUUAAUAAGAAGGAAGUAG
UGCUAUCUUAAU-AAUUAGGUUAACUAUUUAGUUUUACUGUUCAGGAUGCCUAU-UGGCA
GCCCCA-UAA-UAUCCAGGACAC-CCUCUCUGCUUCUUAUAUGAUUAGGUUGUCAUUUAG
AA--UAAGAAAAUAACCUGCUAACUUUCAA
>Triatoma_virus_AF178440.1/5925-6123
UUGACUAUGUGAUCUUGCUUUCG----UAAUAAAAUUCUGUACAUAAAAGUCGAAAGUAU
UGCUAUAGUUAAGGUUGCGCUUGCCUAUUUAGGCAUACUUCUCAGGAUGGCGCG-UUGCA
GUCCAA-CAAG-AUCCAGGGACUGUACAGAAUUUUCC-UAUACCUCGAGUCGGGUUU-GG
AA--UCUAAGGUUGACUCGCUGUAAAUAAU
>Himetobi_P_virus_AB017037.1/6286-6484
GAAAAUGUGUGAUCUGAUUAGAAG--UAAGAAAAUUCCUAG-UUAUAAUAUUUUUAAUAC
UGCUACAUUUUU-AAGACCCUUAGUUAUUUAGCUUUACCGCCCAGGAUGGGGUG-CAGCG
UUCCUG-CAA-UAUCCAGGGCAC--CUAGGUGCAGCCUUGUAGUUUUAGUGGACUUUAGG
CU--AAAGAAUUUCACUAGCAAAUAAUAAU
>Black_queen_cell_virus_AF183905.1/5647-5848
CCAACAAUGUGAUCUUGCUUGCGGA-GGCAAAAUUUGCACAGUAUAAAAUCUGCAAGUAG
UGCUAUUGUUGG-AAUCACCGUACCUAUUUAGGUUUACGCUCCAAGAUCGGUGGAUAGCA
GCCCUAUCAA-UAUCUAGGAGAA-CUGUGCU-AUGUUUAGAAGAUUAGGUAGUCUCUAAA
CA---GAACAAUUUACCUGCUGAACAAAUU
>Plautia_stali_intestine_virus_AB006531.1/6003-6204
CUGACUAUGUGAUCUUAUUAAAAUUAGGUUAAAUUUCGAGGUUAAAAAUAGUUUUAAUAU
UGCUAUAGUCUU-AGAGGUCUUGUAUAUUUAUACUUACCACACAAGAUGGACCG-GAGCA
GCCCUC-CAA-UAUCUAGUGUAC--CCUCGUGCUCGCUCAAACAUUAAGUGGUGUUGUGC
GA--AAAGAAUCUCACUUCAAGAAAAAGAA
>Rhopalosiphum_padi_virus_AF022937.1/6935-7121
AGUGUUGUGUGAUCUUGCGCGAU-------AAAUGCUGACG---UGAAAACGUUGCGUAU
UGCUACAACACU-----UGGUUAGCUAUUUAGCUUUACUAAUCAAGACGCCGUC-GUGCA
GCCCAC-AAAA-GUCUAGAUA----CGUCACAGGAGAGCAUACGCUAGGUCGCGUUGACU
AUCCUUAUAUAU-GACCUGCAAAUAUAAAC
