# Supplementary material for: Identification and Characterization of Two Novel RNA Viruses from Anopheles gambiae Species Complex Mosquitoes
Source: PLoS One. 2016 May 3;11(5):e0153881. doi: 10.1371/journal.pone.0153881 (PMC4854438; doi:10.1371/journal.pone.0153881)
Supplement: S3 File — (TXT) [file pone.0153881.s007.txt]

>AnCPV-RNA-dependent RNA polymerase
PPPFNEK--DWPLNEDE--SMFSASRKYNYMINTSTLSLY--------------GSRESLVGKAIYGLYTDEQSQS
RFRTVWHQIMASVYALDDYLGHTN--HP------VRAVLAQLNLD-KGLPFKETAEGIDLTEAVEKGI----DSST
LLPSILYMLISVSCDICFGISTEVEGAFTINHYLNLAQHDYADEKLRIKSACRNWFAQALSKLDVIAYPVYNNQLE
IIDLKYVHGKEPKYVSTL-HEKVAESRQRKLSKYPYLLEYIDRSR-KAKTVEELIHRLLVMNALSNDRSFYKTRTE
LSLDAAVKSEVREHLVSAPVAKLIDPQSNRI-YQKYFIRERNEAMYYAQQYLLSFVPALIQQLSKTNFDEEWLRFL
TTSSPGVKLPQETLD--SLSKTSAVLS-KSRRGLEALEASEYRSINRVERALEMVLKLVQRQQNDRRQRAIAGEPN
SILLLTLVYYVILSAMYAMSTDAAQGKQVGNSMDLQDLLFATTQTDTLVSSIDIVGMDASVQSITTELSNIICLEV
TRGLPESQIGPFTGGMKRLL----QLSDEPGGAWKQVEMYVSGTLEAVVFEGSHAL-TSTTYESKIFGSVKNYAGT
YPSGRADTSSHHTKVLEGATRGNEMRRRTDERIVHHASTIVMSRNMGDDKSDVYTGSFPNVISQLVSDKDVLAQLG
FKTDADLSSHNGEFLQQHVCRGRLVGKPSRISIGTVEHRKEKVRMHEACQELLSIMDDLIVRIRDTEGLKMMIFSF
AIHCINSIVLNIAKVDLAAIISKLT-----SNNLRTY---------------VYPTKDEHAFQLVRLYFPLMWFFM
HKGGELPAYPIERVDGTYTDDESVYTVRGEYKRRLMFDIIGID-KIEK------FGDA-------IFRNNHCFDIG
LNAADAIIKLKITDLPKEMR-SETLEHGIISNLAKNLESFGNAMSKEASLQAKLRIENELAGVRSVTQTNEVVVGR
GKIAKVPKSIVYAHRTEAQLEQILMTRESDNEERPMISKRMLDHIASLSFHHVVNVKTT--DKLHLYYFYPS-GDA
---LVYGNHAKYTEHFELAPPMWYLSPSWRLYGLLGTASQTRGDLLRQINWLKGKYGTFKLDDEKIRYGYDVIWRK
NRHLLNDYMTMIGASPHLENLLKSIFRLMDRWGTYRYDYIQTPRNIFFISDNPLVAEQNIIFAADGDEITRPLQVI
VG----YLHI
>gi|14993634|ref|NP_149147.1| RNA-dependent RNA polymerase [Cypovirus 1]
PKEYDPS--DYPLAEDE--SFFKQGHKYDYLVTFRAGSLTNTYEP---------KTKMYKLHAALDRLMHVKQRKS
RFADLWRELCAVIASLDVWYQTTN--YP------LRTYVKFLFHKGDEFPFYESPSQ---DKIVFNDK----SVAS
ILPTFVYTCCQVGTAIMSGILTHVESIAAMNHFLHCAKDSYIDEKLKVKGIGRSWYQEALHNVGQVTVPVWSQFNE
IIGHRTKNTSEPHFVSAT-FTALRAKRAELL--YSEFNDYINRALRLSKTQNDVANYYAACRAMTNDGTFLATLTE
LSLDAAVFPRIEQRLVTRPAVLMSNARHESL-RQKY---TDG-VGSIAQSYLSSFTDEVARRVNGIHHDEAWLNFL
TTSSPGRKLTEIEKL--EVGGDVAAWS-NSRIVMQAVFAREYRTPERIFKSLKAPIKLVERQQSDRRQRAISGLDN
DRLFLSFMPYTIGKQIYDLNDNAAQGKQAGNAFDIGEMLYWTSQRNVLLSSIDVAGMDASVTTNTKDIYNTFVLDV
ASKCTVPRFGPYYAKNMEV-----FEV----GKRQSQVKYVNAAWQACALEAANSQ-TSTSYESEIFGQVKNAEGT
YPSGRADTSTHHTVLLQGLVRGNELKRASDGK----NSCLATIKILGDDIMEIFQGSQDDTHHHAVSNANVLNESG
FATTAELSQNSIVLLQQLVVNGTFWGFADRISLWTREDTKDIGRLNLAMMELNALLDDLLFRVRRPEGLKMLGFFC
GAICLRRFTLSVDNNLYDSTYNSLS----KYMTLIKY-----------------DKNPDFDSTLMSLILPLTWLFM
PRGGEYPAYPFERRDGTFTEDESMFTARGAYKRRLLYDISNIR-EMIQ------QNSL-------ALDDELLHEYG
FTGASLLIDLNILDLIDEVK-KEDISPVKVSELATSLEQLGKLGEREKSRRAASDLK------------------V
-RGHALSNDIVYGYGLQEKIQKSAMATKETTVQSKRISLRLHEVIATKTRDYRIPTTPA--DALHLYEFE---GEE
-VVMDLLPHAKHTSYSNLAYNMSFGSDGWFAFALLGGLDRSAILLRLDVASIRGNYHKFSYDDPVFKQGYKI-YKS
DATSLDDFFIAISAGPKEQGILLRAFAYYSLYGNVEYHYVLSPRQLFFLSDNPVSAERLVRIPPSYYVSTQCRALY
NI--FSYLHI
>gi|78924361|gb|ABB51571.1| RNA dependent RNA polymerase [Heliothis armigera cypovirus 14]
PPDFDLS--MYPLDDSE--TMFADDHDIDYLRNCKVSSLMLALGE---------TEREQKLIAELKFLMTAKHCQT
RVAKVWKQLLIVVKTLDDAFKTKE--YP------LRYFIAQLFCRGTNFPFYQK-RGERQHTFVFEST----DVSS
ILPLLTYTCMSIGTAIMTGVLSHVESVVAMNNMLEMARMSFVDEKLKYKSIARNWLTEALHNLGDTLIPVWNASGD
IRSTVMKNTNESAFVRSQ-IEADREKRKQL---NSVMTAYLGHVLSKCDSYDSIRRYYTAVRVMTNDGAYLSTLTE
LSLDKAVQPIASMTAVQRPAVLEHDASGRAY-RQTY---TSG-ELSAAWNYLRPFASEIATKLTKTNLDELWLGFI
TTSSPGRKLEETILR--NLHVEVQKWSGKSRIVMEAVLAPKYRDMSRYADALTTISQLVERIQIDRRQRAISGLSN
ERLFLSFLSYVIGKEIYNLNSNAAQGKQAGNALDIQDMLYLTTLRNTIQSSIDISGMDASIQPEIKELYNTLTLET
TGHMNTSKFGPFMTRTMEI-----KDT----KTGSSRRDKVNAAKQAIMYEIANTQ-TSTTYNSKIFGEIKSGEGT
YPSGRADTSTHHTVLLQAILRGNELRRCSEGK----ASSLIDMRILGDDVRLTYHGSEDLCIKHANEDAEALNKCG
FKVTQEYSKNSVTLLQQLVVNGSFWGFPDRISLWTRERQKGMYRYDESAKEVTALCDDMMSRIPRPEGLKMLLFNI
LFLGYGRLNMAVSRPFVNEFVKLIG----KHVQYELH-----------------SDNLAYKTRLISVYLPFYWSFM
AGGGELQPYPFMRSDGSYTPDHSMYSARGPYLRRNLYDISGVETSIIN------EEMV-------KLDHELLTKYD
VLATQLFMDLNFLNLKVEAK-RELLPPNEIERLASDLEALGNADARVRSKIAYGSLK------------------R
-EMADIPKGIVYGYDLYTKIEQTALDQESTEEETKLVSMRMLMNLRKYANNRYIRAHDD--DVLHEYCFNRR-AER
---ANFLPMMKHLKNFSIAANMEPFSDGWALLGYLGLMDPLGSELRAELASIRGGFHKMSYADPRFKTGFRI-YNE
NARLLETFFVMIGADGNEQEAMRRAFAYFSMYGRIRYEYIQSPRQLFFINNSPIGAARFLVGTEYNQSSSAVQALF
LT--YTYLHI
>DQ192251.1_1 Operophtera brumata cypovirus 19 segment 2, complete sequence
PKAFTYL--DYPLNPQR--TMMSDDHKYDYLTTFRVGSFLDADTQSGATK----SISDDLRFNAIREMLSYLQCQT
RYATIWRMLTGAV--LNAILEGKKL-YPALVSHVLTTLIGERAFKAKEFPFLE--QN---NGFHFVNM----DICS
CLPSLCYALFHLGFEYGVENIDDAGLITCINTYLDFARISYGDAKLAAKSAARDWFKEGLSNLGKQVIPRWDGHNN
IFGYQTRDLKECDYVTKE-FVEERKKREKL---PKALQSHINDVGLKQKKLRDVFHAHLVARVASDDGTYYKSRLE
LIFRKANYPNLFERPVVAPIEVKKLDDIGPI-MFTY---EDE-LLRSIRDNFQCYMDKLVPLMSNVNMDSEYVDAL
KMTSAGVKNLESEFVT-GTERIAIRLL-KKRLPQAASKADQYREMDEYLKQISTTTYALMRYQIDRRVRLISGVNN
EKLLSSLGISLILSKFLSLTTAAALGKQTGTATDISSMLVWSTLPNTLLSSADVKAMDASIQALLRLMIFSFCLDV
SKGFNVTAVGPFQSQQFRL-----YDLAL--KQYDAEETEVSALTQLLMYEMYAMQ-TSVTLETSTFGEIPAPEAS
FQSGLLYTSSHHTSLLAMSNRSGETMYHAIE-----PSTRAEPEVLGDDVRKGYNGLLPHMIANVERDQKICAQLG
LTIEENLSKNSVVFLQQQVSVGCYVGYPDRIGVGTKEHNNEQTSVLQHIQELNALTNDAVWRVRNVAALKKFGLAL
AMMCANRFTIAVPMESSVEMASSFR-----ALGLRV-------------------SVPPAKPWLVTVYLPFMWFFL
HKGGEMPCPSIQRRDGSFTISESIHCPTGEFKRKIPFDLSNIR-SMIT------EGKM-------SYDTEWLTKLG
VIRALRLIECDVVGREHEIK-RETIDTAYIKGLSRRLEGIAGAESFNTSREAANDLR------------------R
-HGFVAPAAIIYGEKLTERVMQAAETMPLRKSQMHLFSTSLIDSLRRN-KYYQPQVYRT--DVNFGLVFNYVDGSM
---ISDKFIEFLRHDIPIAYNQYYGSESTELLAYVGFQDNLSNRARMDLRLTRGIHGHFRFDDPTFQFGFKI-WSS
RRDLMSTFFIMIQASFDLQARYHAAFSTYSMYRENQFQMSLAPRNLFFARDDSSEIAHAFVHKPEEKWSPLEQSLM
YA------EV
>AF291683_3 Trichoplusia ni cytoplasmic polyhedrosis virus 15 segment 1, complete sequence
PKKFNYN--DYPLNDNK--TYFTSDHGYDYLTTREVGSMIN-------------ADDKDIRYSELMDLLKTLQCQS
RMANCWRQLASMMIANTFKFGPESV-FLKLVRASLRKLCPNLNYSEREFPFFE--SH---NKFTFYDL----TICT
ILPTLVYSITFIGFHLMLDTITEVEAVLLFNHYFWMAKDSFQDMKLKIKGVSRSWYLEALHNIGKTMMPVWSISKE
IVGFREKRTYEIGMTLDQ-IKSDKADRKKLL--SPYLLSYIEEKCLKSKTQTQIAKMYAACRVASNDGTYYKTLTE
LSLDKAIQATVRESVVQKPS-YIKLNSFGVH-EQRY---YEG-LPARVSDFLQLFVNKTAELVNDQNIDAEFVVFL
TMSSSGTRVTEHEKK--RLGETLSKLM-KKRLVRAAEESDQYRDLEFFIKRYGDAIIIVQRQQIDRRQRGIAGINN
QKLLASFGGYIIAKEFFKLTETAAQGKQTGNINDISNMLYWTSTVNSLFSSMDVKGMDASIQSSLREVVNGFNLKV
ANLAKNQLVGPFIGGYEYL-----HDVES--KRMDKVQTYVSGLTKLISFEVSNAQ-TSVTYVSKMFKNITNNEGT
FSSGRADTSAHHTMLLPAIIRAVELDYDNSA-----VNLRCVLSAMGDDLIQVCNGNEAMCVKNLEDNAKAMNELG
FSVEAEASRNSMVFLQQHCVNGCFWGYGDRIGPFAKEHNNESVSKLQKVQELRALVDDLTWRVTDVRGLRYAAFFI
ACLCAGKFTLSISKLSYEPLCKLLD------TKFKII-------------KHT--DNPDYSSRLVTIFVPLMWFFM
QKGGELPCFPVERSDGSYTCEESIHTPKGDYKRYLLFDISNVK-ELIKAG----SSKV-------EFDLPHFEALR
INDAFRLLEMRLVENEFSIK-RRDFDTIYLATMARKLEGIVGGFAFSSSREAAAQLR------------------T
LYNINLSNDIVYGEQLTERVLQTAETLQMSEAQRRIFSNEMVISLYEV-ISKVPRYKKS--DVVHLYYIDELEATP
GNIIGTNNIEFVSHDILLSYNLNANSESTMALAYLGMYDDFSNSLMSELNATRGRYGQFKFDQPVFTQGFSI-WRN
NRGALDLFFKAINADMARQQLFIKAFEYYSIFSKFQYLYSLSPRNVFMININLERLQNIMSH-----DSQLFSNIS
FIRTIFMLHV
>gi|744515996|gb|AJC97790.1| RdRp [Thaumetopoea pityocampa cypovirus 5]
PKSFTYD--MYPLAENG--KVFKIEHPYDYLTTFRIDTFYKE------------ENEMDIRYQIIKNMLEFKQCQS
RLSNIWRQVAGVILTFDTIYGQENI-FRGILTKILRDLDPE--YDSKSYPFYE--DRI-MGRIIFQRF----KIPS
IMPLLIYALCHLGANFIMGNLNEDEFVMCMNNYLYMAKESYQDEKLRVKSAARNWLNEALDNLGQTWAPIWTPDMC
IIGYRKKNTREYSVVRKL-FDKSKKERKEKL--SPELNAYIDNKIKKAKSQKEITRAYVVTRIATNDGTYYKTATS
LSLKKAVEPTIRQRVVPAPIVTEKT-SDGVL-KQVY---EEGSLFEEILDYLLAYKEKTLSVLNNVRLDDEYLDIL
KMTSAGVKLDEEE----HNDKIMAILS-KKRIPRAAIDSANYRNLEQFIERLQAPIFAVERQQIDRRQRMIAGINN
EALLGSMASYLILTSMFKYMSAAAQGKQSGSALDIADMLEYTSLLDCVLSSMDVKGMDAAIQPTTRDVIHTFELEI
AKLSRHVSAGPFKEKWSKV-----IDNK---GNTVNESTYMSALLQLLMIERHNTQ-TAVTYVDPVFGEIVNAEGT
FSSGRADTSAHHTALLPGIIRGMESMSSAER-----PSCRAMVRAMGDDANIIYSGSEEIMMANIEDDKRAMNELG
FDIDEELSRSSMVFLQQQCVNGCFIGYPDRIGIFAKEHSNEVTSIFQSVQELRALSDDLCWRIRNTRGLKLLMTFL
GAVCSLRVTIEVESTLVNEMIKELN-YIVPTHGYESA-------------KKNMDGNNKRGKELMSFYLPFMWLYV
EKGGEMPCFPVERSDGTFTEEESIHTPRGQMKRKLLYDISYNA-ETKSY----------------DLDRRILKELG
ISAAYKVIQLNIVGNEYMIK-RETFDDRKLEEMGRSLEGLSDSDRYIKSRRHANILR------------------E
-NNIRIPKQAVLGERLTERITQTIERIPLTKNQMKLFGEGLLQDIKKYKYYMIPETRED-----VVYKCKLIEHEE
--RIGIKNIEFLAYDIELSLNLQPGSESVTALQYLGLTDRASGGLRSSINAVRGTYGAFRYDDPTFMIGYQI-WRS
RGDMIEHFFKAIDASVEREEAYKSAFTYYARNEMHQYLLSLSPRNQFFIRDDATNLMMYVNDLPAVARVDLLYGIL
IA------EV
>gi|584614121|gb|AHJ14791.1| VP1 [Inachis io cypovirus 2]
PPEFNRD--WYKTNANN--SDFESP-PFNYVPTFRFKTFLEQEG----------DFTSKELFSQLSQFFLEDQVQT
RGGDIWRNLAGVVDSCDAIYGTEN--YP------LRHLLSSFLQPYNEFPFYF--SK---GRFVFNDE----QAVS
IFPHIIYMITSCIGDVCIGNSSHIESIIIISNYLCYAQTSLLDNQLKFQKHCVASLLEDINNLKAVEVPLFSLNGI
LNSVIIRSVEEPKWIRDT-FKSDLYLELT----CKQTVEFITAFRSNLHTIDEVIYLHTLCRLLSNTRLYLVSIPE
LSRVKGSQPRIERSLLKPPMLKEQSQSRLPL-EFEV---PTESTLEPLARYLSCFEHAIGSKLADLNFNSELIFHY
TARSGGRKISDLSLIPMEYDKIFRLAS-NKRIVLAALESEHFTNIDKFYESLKHPVMLGGRNQIRRRQRQIFIIGN
EMFMLHFPLYRIEKAFTRKSPHASVGKQTGSYLDVLPCLLSTSH-GWLSSAMDVSGMDASIQEALRLTTSSFCLNV
SKYINNNSYGPFFSEEMYL-----DSTDGINPVTSLTTVLVGAVTQAIAVSISYPY-KSMKLESKIFGEMYGQNQT
YGSGLPSTSDHHIVALVSALRGSELAGPHYYN---THSTRAKISIMGDDLLLIYVGNHNKTSIVCQNDAKTLHKYG
FEVDESASINSGEFLQQLAICGRYVGYRDRISLFTAERPNYKSTPSERCSEDFAIFSDMISRCYNTRGLATLLWRK
SAYTNRRITLKMTGKDVNELITAKT-SIWHGMTIRFSGEE--MAAPLNDWGNTLKHVKPDETFTVQIYLPIIWLFL
TGGGELPWPELIGNNGVRVPAKTMYGPRGPACNRLLFQLCDDP-SVIK------YSDLED-----KLNLETLQSFG
ADYAYNLAQYNLTNLRENVR-DLRINPAHIAEVSNRLTNYLDQTSIQRSRNAFNMLN------------------I
-AQVKIDRSLVYAYNVETRIKNALYSTDIDRYEYVENNEKFQKIMLLATKRINVDYSSKSGLALHAYRCKLN-KDL
---PKTANRFPELHTISLSASTKPGSEGWQLLQQFGFLNYRTLAVSSVIAKLTGKYAYFKEDDKAFETAKYI-FNT
HHEFIDIYFDAINLPTQTRDEYIALLRTSDDDKRIYYPYTLTNRQLFFINNNVMEGKKHYADKAAWVEASRRYSNG
YAAAAVYLFL
>gi|169313610|gb|ACA53380.1| RdRP [Choristoneura occidentalis cypovirus 16]
PPKFDWN--LYALNANK--TDFQQPIQYSYMPTFNLKTFTDQES----------SAPLPQLYTRLRKFFFQDQIQT
RGGDIWRNLAGVLHACDLHSGTED--YP------LRILIRALLHDFDSFPFYR--SG---EQFKFDNE----DTLS
IFPLIIYMKSSCLGDVCIGNASHIESIITISTYLSFCSDHYWTLNLKIKRNFYHHFNTTFYVLVRLSAPYSAINGL
FTGVRLRSSNEPQWIIDL-LEPNIYKDTP----CPTTVAFIDFARTRSKTIEDLLYLQSLCRQFGNTRLYLVSIPE
LSRVKGSQPRIEQLQVQPPIQSQKTSDNQPY-KFEV---PITSTLAPTSKYLSLFESTISNDLRDLHFNSEPIFHY
TTRSGGRKVGSDIAIP-SSNPLFRQAS-NKRIVLAALEADYFKDWGKFVESLTYPTMLGGRNQIRRRQRQIFIIGN
EMFLLHFPLYRIEKSFTRMSPHASVGKQTGSYLDVLQSLVSTGN-GWLSSAMDVSGMDASIQESLRLMTSSFCLNV
SKNIDCDEYGPFIHKETDI-----IDMDT-RFTSGTNKAVINAITQCIALSISNPY-KSLYLKSDIFGEMFGQNQV
YGSGLPSTSDHHVVALVGALKGSELDERNKRN---TLSTRADISIMGDDLLLTYVGESRYTERVCKDDAEVLKRHG
FEVDESASVNVSEFLQQQAVCGRYAGYGDRIALFTSETPNYKSTPNERCSEDFAVFADMLSRCYNTEGLTNLLWIK
SMYTNRRITVHMTGKQINSIMKAKL-SGWSKMSIQILNDNPTVKNEFGNRMTPLPPSDATNHFIVQIYLPLIWLFL
AKGGELPWPSLIGKNGVIVPAKSMYGPRGQICNRLLFQLSDDL--SIPYSA--IPDDM-------KLCRQTLSDYR
ADVAYNMCQYNLTKLRENVR-EERISPHDVHSQALRLRMYLNQSSVSRSEVAYNSLL------------------A
-MGIRMDTSIVYAFNIETRIKNALMSAEVDRYEYVMSNDAFETMVKNANKGIAVDYSTRSGMRLNAYRITFD-TSV
---PRLDNLFKDLYDVSISASLEPGTEGWQLLQILGFMNYHSLANSAAISKLTGKFAYFKEEDKTFEFAKYV-KRN
HPLLMEDFYDAVNMPQQTRNEYERLLLDLQDDQRIYYPYTLTNRQLFFISSDVMRGIGFYSSGEQWTKISQHYGVG
YSAAIVYLYV
>gi|296396422|gb|ADH10220.1| RNA-dependent RNA polymerase [Antheraea mylitta cypovirus 4]
PRPFNRD--FYPENANK--TDFKLDRPYNYLASFSLKSYYAQVPKSNGSEE---SDFEHKLFGQITALIELYQFQT
RGGDIWRVISSILWELDDYYNTQN--HI------VRHILYHILEPYTSAPFYQ--TH---NSFKFYLE--DHDVIS
ILPCMIYMLGSIGVDIIAGVLHTSTAVCAWNNYVFYSNDSIFDTYLKHKSDLTSWFEPKIASLGVQRVPRFSLYGE
LIEAGVVDCSQDKIFAK--LHKDTLDDYP----ETSVAKCLRRLVSDCTTKEDTIRALLLCRTVSNTRLYLATLLE
LGKEAGSGARTEGQLVIPPVPTKITISRNAIVELKF--PQSVQDFPKMLAYLKNFIPQVLAAIKKVNFNQKFIDML
TTRSSGQKIRNA-----DYSKLVNQAS-QVRVVNAAITADKFAHESSIQDIAIRMTRAGVRFQIGRRARQIFITSN
EEFALNVPIYVILEAFTSISPYAHLGKQQGGVTDFATALATTTTEGILHSYSDIAGMDASYQRSLQLTLGAFLLEV
ASQTDQYSYASFLTKREPV-----KDL----EFDTEVEMLVPALHACVGETIRRRI-APIAFDSPIFGRQTMENQA
FGSGLASTSVNHTVTIIADVRGNDYAIGN--------TERIGLNVLGDDLSTRFYARRGNELALLEQDAENMNKLG
FKLETGASFLTTELLQQRVLLGSYVPYPDRISTITTERPNFKSMPKERCDEDFQLFSDLANRAIDVDRLSNFTFVK
AAFTSRRLTVSATPANIKKLQSVKPDTYGHACKIKIL--------PIIERETVRRGRVEKKMQKVQITLPLSWLVL
HGGGELPSPALQRKDLTFTSPKSLYGPRGHYCNRIIFDLC--------------QDQM-------ELDHELLKAYN
FDVGHALAQVNMVGFRQLGR-RKRIDRKEIKNMSHSLLTHGDSTAIEASEKAYRQLL------------------K
-VNIKVPENHVYAYQTENKIYEALMAPEVDKFEDVLIPDTFVSLLIRK-RSPISDVN----MKAHRYTINKI-PDE
---PRMELLYPFLGECAVQPNASKYSTSWMLMQMFGFMTSEKVERMSTLSVITGKYGLFKVGDSQFKEAMRI-YRQ
SPDYLDVFF-------------------------------------------------------------------
----------
>gi|731188603|ref|YP_009111328.1| RNA-dependent RNA polymerase [Dendrolimus punctatus cypovirus 22]
PRPFRPS--MYPLNNEERPTDFSLERPYNYLCTFGYNSFLQSE-----------SLVHPPVFKAIHDLITQYQLQT
RGSDIWRNLASFLDAADIYFQTKD--YP------VRQLLKQLLSRYSEFPFNQ--SS---GKIAFTEEAISSNIIC
TFPSIIYMLSSLPIDVLARNLSHEETLIAINNYLFYAEDSIFDTYLLVKSKLISWVADHQAFLGEQKAPILSLYGD
FITVGTINCGKDLLLRRSDHKSNRKIEYP----EPSVQSWVTKERSLIRTLPELIRTEMKCRLITNTRMYLATLLE
LGKEAGSGARSEGITVIAPFPTQRGDDGDIY-ELQY---QSATKQPQLAAYWQRFREKVINKMNGLNMNQEYIDAL
TTNSSGHTHEAE-----GFSRIVKRAS-KIRIINAALSADEYALESRYNYIAAVETKTGVRFQIARRARQIFIISN
DEYHLNIPTYVILKKFLELTPYAALGKQTGGLPDIAKVMATTTM-GILHSSSDVAGMDASLQRGLQLHVMKEVLDI
ASQVSVGSYGPFNDKPIEI-----QFLN---EANRKENVQKTALSQCVARTAKRRA-NPITFKS-LFGRIVNENMP
FGSGLASTSANHTALLIGILRGNDYAHKE--------LSRALLEVLGDDVRMVYVAPDWKYLTLLDMDQSVLNDYG
FKLETSASFYRTEFLQQSVCGGHSNPYPERLSIPCAERVNIKSTPRERCEEDFQLLSDLANRSMAVDGLAWLAFVK
SVYTNRRVTFWVLKKDLPKFRDVRKGTVLSHCYIKIL----------------PVRGIDLGRQIVQITLPIFWLFI
KGGGEMPYPSLQRADGTFTPPKSLYGARGEYCNRILYELS--------------RGDN-------KLNHEFLEKYS
AHAAFMLAQINFSRMRHETR-SALVSENEINKLSAQLQTHGDTVKQRLSREAYDKLL------------------S
-IKFRLPRQLVYAFQVPEKIRETLLATEVDKREVLMVSPRIVEIMVSKVRYITENED----MKKHRYDITYEVGDK
---DRVQLTYPTLFDVALIPNALYPSPTWMLIQACGIMTNESISAVSALGLLHGKYGAFRTYDRQFEYAQRL-WRT
APEFLDDFFIALNLNDATRQMVRRALQDVTSSTFSPYFYSLNNRQLMVVSPNFNNTQMLYKDIRNLQDVTTIHGPY
YSQAVPYLYI
