# Supplementary material for: Identification and Characterization of Two Novel RNA Viruses from Anopheles gambiae Species Complex Mosquitoes
Source: PLoS One. 2016 May 3;11(5):e0153881. doi: 10.1371/journal.pone.0153881 (PMC4854438; doi:10.1371/journal.pone.0153881)
Supplement: S4 File — (TXT) [file pone.0153881.s008.txt]

>ACX54964.1 ACX54964; polyhedrin [Bombyx mori cypovirus 1]
DFRGREQRLFNSEQYNYNNSLNGEVSVWVYAYYSDGSVLVINKNSQYKVGVSETFKTLKEYRE------GQHNDTY
DEYEVNQGIYYPNGGDARKYHSNAKPRAIQIVFSPSVNVRTIKMAKGNSLSV-------PDEYLQRSHPWEATGIK
YRKIKRD-----GEIVGYSHYFELP----HEYSSISLAVSGVHKNPSSYNVGSAHNVMDVFQSCDLALRFCNRYWA
ELELINHYVSPNAYPYL----------DINNHSYGVALSNRQ
>ABB17220.1 ABB17220; polyhedrin [Operophtera brumata cypovirus 18]
DFRGREQRLYNSEQYNYNNSLNGEVSLWVYAYYSDGSVLVRNCNSQYKVGISECFKSLKEVRV------GQNNDPY
DEQEVNNGVYYPNGGEPTKFHSNAKPRAIQIIFSPSVNVHTIKMAKGNSVSI-------PKDYLQRSHPWEATGVK
YRKIHVD-----GEIVGYSHYFELP----HEYNSISLSVSGVHKNPSSYNVAAPHNIMDVFQSCDLALKFSNRYWC
ELELINHYISAYAYPYL----------DINNHKYGVPLNGRQ
>AnCPV-segment_10-Polyhedrin_protein_sequence
DLSLARQRLTNESVNEAPRAYDANMELVVVAEYPEGQCKSFHFANPFVIKGVIKSSELMWDIDD-----GRQMSEY
ELQRRINGYAASHSNMKQRSSVNRIPRKLSFYMRGNIDWNKVSIDIRGPTGL----SRRQTEEYSLDRIRPPCSFK
RNKLVDL--PSCGGRCEKAWFVELD----GCPVSISVIVP--RNMHNGINLYAGPLLGNVIEGLDIVPECTQWFDN
TPELYAYLAENYGMTML----------DQFSVVH--------
>AAW80667.1 AAW80667; polyhedrin [Uranotaenia sapphirina cypovirus 17]
DLSLARQRLTDESVNEAPRAYDANMELVIVAEYPEGQCKSFHFANPFVIKGVIKSSELMWDIDN-----GHQMSEY
ELQRSINGYAASHSNMRQRSAINRIPKKLSFYLRGNVDWNKASIDIRGPTGL----SMRQTEEYSLDRIRPPCSYK
RNKFVDL--PSCGGRCEKAWYVELD----GRPVSIAVIVP--RNMHNGINLYAGPLLGNVIEGLDTVPECTQWFDN
APELYAYHASNYGMTML----------DQFSVIH--------
>YP_009002596.1 YP_009002596; polyhedrin [Inachis io cypovirus 2]
DLRLRQQHLRDREIEVAPTVPGASIKALIILKYKDGRYKIYNLTSTAFINVWLGYDDLVWYNNHSYC--KPVHGSK
HNMQAFNNIDMDYSGEGSPPYDITYPYEAMVILNGNYNIDEADVFACDEDGQ-------THRDWHLSRDIAPGAIS
HNQWKQL------GMHSWYTTVSLC-----QDWTLEVVLP--VKDDKAYSLANPRTIFRTLIRN-VVKSVIRRCTG
EREVID-YCRSKKLNYPVAQLSLLPAVEQACMATSICTTKCL
>ABW87644.1 ABW87644; polyhedrin [Choristoneura occidentalis cypovirus 16]
DVRLRAQNLRTHEINLAPYVPGATLRADIIAKYPDGRYKVFDFTAPNFIKGVISYKEFAWHYGHTYD--NDDQLDD
HNANTFNNVTLANSGSTNPPRDITYPETVMIVLNGNFNIAQCRAFPVNQYGL-------THKDWRLSRNNAPDPIH
NCQWTPI------GCYSNFFVMKFN-----QREGLRFILP--ACSDSAYNQYNSGTLAEIIWET-VKHKTVKWFTG
ERQAIN-WFTQENLAYP----------DSANFIASRAEANYI
>ABH85367.1 ABH85367; polyhedrin [Simulium ubiquitum cypovirus 20]
NVLQERQHLVNRQLVQGPNVQDAIKRVAIIFIYKNGSYRLIDYNAPEFINGYFNWRDMLYM--------DKPAHSN
RHKEFENQIRRPDHGDSHHPELFEYPVAIMISANGNICWENVRVEVENEDCL-------NHEDWRRARAWGPRCYK
GSQMMKC------SALGRFLYIPLR----CQNESLKFKFP--SRMSGGDNRYSSHSIGQVIQNNIIIRNNPLYLDN
EGDLID-YMQAKNLCYI----------DSAAVVDCNG---LA
>AAP44510.1 AAP44510; polyhedrin [Antheraea proylei cypovirus 4]
DVRREQQEIITRQINTAPYVQDAMMRVVVFAQYPSGRYKAFDYVFPDYLKVFLNWRELLEDTTTDYD--PRTNTHR
LMGQGYRQLIHPNHGSGEEPYDTRYPMGVIVSFNGNIDWTRARVEATNMHGL-------NNTDWREARAWGPHVIC
GNQLRKA------GHLSRAVYVPLD-----EHNTVKVLAT--ARQDGALNRFNGPQLAQTLTNNIVCPNVIE-FNT
ESDVID-YAKMAHIAYI----------DQAGLIVASSDAYIS
>AIY60608.1 AIY60608; polyhedrin [Dendrolimus punctatus cypovirus 22]
DVRREHQEVVTHKLNTSCLIPDAPMRIIIILEYLSGRYRIMDYIVPKYLRLYLSWRELLEDNYSGHVD-PDRSPHS
LMNQSYRQLIHPNHGSGNQPYDNRYPVGIMISANGNVDWENLVADTPDMHGL-------TSTDWRDALNWSPNALR
GDQYRYV------DDISRFIYIPLD-----EHRTLTLSAT--IKSDGALNLWNGPQAAMTITDN-IVRENTIYANT
ETDVVN-YMQRAHAAYI----------NQADVIVSKPKASMR
>AJC97797.1 AJC97797; polyhedrin [Thaumetopoea pityocampa cypovirus 5]
DAQYHQQKAYNKRISEFRSSSNSGINVTVVLKYTNGVVQVFNWQGTEVIAGSLNRQLMKFPNYMNPDKYGRTEWPG
EGTEHQHGLIRSNGGNGSYDIGAGDPYAMQFIVQGSVDWNATRLRFFGPDGSRWMPDDQGGASVRAGLLNAAEDII
NSKMQPL--YFCDRMAGKSYYVRFDDKYAPRFPTIGFEVY--RYRVGATNEMGGESARTAVASIISFPQFTTAFVN
EKVAVENFFQPRELVYQ----------NSYGYTV--------
>AAA50751.1 AAA50751; C-polyhedron protein [Heliothis armigera cypovirus 8]
DAQYLQQKAHNKRISEFRSSSNSGINVTVVLKYTNGVVQVYNWQGTEVIAGSLNRQLMKFPNYMNPDKHGRIEWPG
EGVEHQHGLIRSNGGNGSYDIGAGDPYAMQFIVQGSVDWNATRLRFFGPDGSRWMPDDQGGASVRAGLLNAAEDII
NSKMQPL--YFCDRMAGKSYYVRFDDKYAPRFPTIGFEVY--RYRVGATNEMGGESARTAVASLISFPTFSTAYVN
EKVAVENFFQPRELVYQ----------NSYGYTV--------
>AAY96324.1 AAY96324; polyhedrin [Heliothis assulta cypovirus 14]
SARQVAQDTRELHLLQHIKSDQSYIYVFVFLYYRDHSVRVWKLTNPVSISETLDYDDLINNVN------RCKSARE
PAIYYREGITGNDAGDSIIDKAYCEPVSFMIVACGDVDIQTIEVNIQGYDEI-------EGVGILDSNVTPPYAIT
ATKFERK----TSGGYVFYTYCGLFGHGDRGHPTMAVGVE--KKNRNAFGRMHPMYVAANYKRRNFWAKKDWWFPT
EGQMVEQFIKQQSIPYV----------TADNVMIAPCVREIR
>NP_066381.1 NP_066381; polyhedrin [Trichoplusia ni cypovirus 15]
TLREREQEIYNRQVIKRPFDPDSYLTADLHLYLKNGKTLTIHIERNLFFSHEFTWEEICRGAYREHYLSNSGPGKC
DTQEYIDGLVADNGGRSTHNSSYLEPVAFQLTLLGNFDLGSIHLRIGDYLGF-----RDGQRFPCKETIHGRRDTI
GPFMQGMSGKWAKEDYIHTYSGRFD-CKTSRHPSIFLAFM--RANQDGHSSFAPENMRNALLYSGDKSPRYILMDN
EHTLINNFIIPRCLPYR----------DQYGKDY--------
>ABB17224.1 ABB17224; polyhedrin [Operophtera brumata cypovirus 19]
EIRNRYQHDRALEILDRQYSRDSYIYAHLVLYMKDSSLQIIRAQNPRIISRSYNWDQLVLPNYRIND--EKYYGRS
ELRHLRDGLLSDNGGRSQHDKGMNEPVSFQFIVQGDVDLGSVWFRVNKYNNI------SSSSFAMEAVSERAENYI
GPLMRPI--RYFDREMAWSYVGKFDGILFPCHPVISFAVQ--RANRDGAGLYNGENIYKTLIRLNDSPDLYAHYDD
EETSVANYWTRFQYLYR----------TKCDIAV--------
