# Supplementary material for: Identification and Characterization of Two Novel RNA Viruses from Anopheles gambiae Species Complex Mosquitoes
Source: PLoS One. 2016 May 3;11(5):e0153881. doi: 10.1371/journal.pone.0153881 (PMC4854438; doi:10.1371/journal.pone.0153881)
Supplement: S5 File — (TXT) [file pone.0153881.s009.txt]

>AAT81157.2
TNTDIVYTGYADVFKCEKCDLLMGAWAPNDIPALTHNIRSSQCVQFKLPTENLVARNYTLLCEEIERENIHVIFQD
YSEGDVFTCRIFSGDLTAVGTASNMYTARDVASKSLLDQLHNTPDVHMHSLHSLPYENFPCEALEFAVEQGIIPPV
TFDEVFAND-EYVITISCSLLVVSDVGPTQAVARERAAKRFLKMYDYSASYPSTHMFTLSTLPQRSGETLELANAT
LNHVNNVIDRHDEAISNVRQNVEVKLTDVSRQVG-------AMLPKVETVIDDVSSTLSSFRGILDKISAWMPSSN
PKIIDLIKETFVSLFFAILTKSLYPVIQGISSYALRNNLMANHLTALSEWLMTLEYDSPDEEEMPSTHGFMDDLTS
RLPGLNSAKAQAATIYESIGTGLCVALSGILSFIAVMCLGITDLSAVTFNKLLTQSSLVGRALVGVRSFKDVFFGI
WDYVDNQVCEILYGKSRKNLDLLKEYPSLDSLLSIFNYFHDTVDANVLISCNRAACELLVKADNLYQGYLDKSITL
MHREISSRLKEARNSIKDLIAKAQVYLTCGDGSRVPPVVVYMYGDAGCGKTELSMALQDHFATKYFGEAPKKDVIY
SRKAENEFWDGVKQSHKIIAYDDVLQIVDSAQKPNPELFEFIRLNNSDPYQVHMSSVSDKANTFIAPSFVFATSNV
NPGTYVPKSIHSADAFRRRLDLCVYVDVKDEFARIVAGSKGHRKVPCEQKIWLHQNPGKTQQDMKQEIIAGTYKIT
PETAVYELHVDTTLAGNAQSKVCAYDGLVSLIEQVRKLRVAAHSDKVE-----TDVPVLPTRLHELSQETFPNTHA
G---VGFQFATDWLGDFDRPVEALSYLNETLEAHFVSRSANDGSMFIPASEVADLLCQRHNNTNLNEELVYLTWMT
-QITDKELASSLVYFTNNGMDKSIWKKSAERSAQAISQCKNAWTRINDFLKNHWISISAVIGSALLIGGVSSAVKC
ATKCRVRKILQDGGSIMQLVGVRSCMYACQLCKRIKNCDLRLRVRNRSEGVTTFVPGDVRRVARHVISAADVCEVP
VHHSFIQSLCDEAFTVHSDKEETFSILDFAPEAKGRNP-----------------PESAVVESHQDYRAKTAVVES
HQDFKPKGAIVESTRDT----VFTESHQDVRVKLHP----QIESHQDFRAKNPIVESRKPD-YQVEWTDLRTESSN
DRNAQDISNRILSRNFVRLYVPGSSLYTHGLFA-------------------------------------------
----YGRMLLMPKHMFDMLNGSVEIVSIADKGNTRVHVKIQSHKTATRGGYEVDIVICEMGNSISARKDITSYFPT
VKELPGLTGMMSSGRMRVFSTAKFKASDSCSYLMPQDFVAKYIAAVDHITSKSPEKKSYFIRQGFEAESDSMQGDC
CSPYVLFNSASRAKIVGLHCAGFDGTARVFAQIITQEDIMAATPTTHAGCVTTEFPHTSLRDSPLPNSMAIGSVKT
APNPTKSEITRSPIHGCFPVRTAPATLYSPTEDLLIKNAMKVTKNVELLEEDLIDACVHDVKRILNAPG-----VS
DAEKRVLTHEESITGIENRQYMNALNRSTSAGFPYSSRKAKGKSGKQTW-LGSEEFIVDNPDLKEHVEKIVDKAKD
GIVDVSLGIFAATLKDERRPLEKVQANKTRVFAASNQGLALAIRRYYLSFLDHVMTNRIDNEIGLGVNVYSYDWTR
IVNKLKRVGDKVIAGDFSNFDGSLNSQILSRVSEIVT-------------------------DWYGDDAENGLIRH
TLLEYLFNATWLMNG-KVFQLNHSQPSGNPLTTLINCVYNMIIFRYVYLLAQRENGFP-----------MTLSGFT
TNVACIFYGDDSLCSVSDKVSEWFNQHVITRLMAATGHEYTDETKS--GSPPPYRSLNEVTFLKREFVLRDH--FW
IAPLSRNTIEDMCMWSRK-NIDAQDALLQTTRIASFEASLHEKNYFLMFCNVIKKACRNAGYKEACLHELDCKSFL
LAQQGRAGAHDSEFLSQLLDLN-
>YP_006666503.1
PNTQLKYTGYCDVFRCVDCNLLIGAWLEGDDPISIHSAASPKCGEEMDTESSCVREEGEMDVDYS-----------
----------------------------------------------------------DPLSLLYEGIRHNYIPPV
DYEYECGDD-KVICTVVCGGMRFAALGDSHSEAQVNAVKNFLSVVG-HIICPETHMFALSTIPQRSSESLEMANAT
MNNINRVVDKHDTRLSQIQDNVEAKISDISRQVNGMLPKVDRMLPKADKALDDISSTLASFKNVLDKIYAWLPSTN
PDIIALVKDIFVSLFFAIITRSLTPLVQGISSYALRCNIFSDHLTALSSWLMTLKYDMS--HDVPDTQGFFEDXAS
HVPDAKQLKQQAAGMYESMGTGLCVAISGIFSFVAIMCFGITDLSAASFNSLLNQSSLVGRALVGMRSFKDVFFGI
WDYVDNKVCECLYGQNRKSLDLTKNYPHLKSLFAVFSYFHDTVDASVLISCNRSACELLVKADNMYQGYLDKALTL
GHREIAARLKETRLSVKSLIESAHVYLTCGDGNRVPPVVVYMYGDAGCGKTELSSALQDQFSAKYFPNVAKKDLVY
SRKAENEFWDGVKQSHKIITYDDVLQIIDSPQKPNPELFEFIRLNNSDPYQVHMSSVKDKANTFISPHFVFATSNV
DPSSYAPRSIHSADAFLRRLDIQVRVDVDSKFARYVPSVAAQRKVPDESKIWLHQNPGKTLLDMKDSIANGTYKVN
METAVYELHVTTTLAGVTTSTVCNYDQLVSVIEKARTLRVAAHSDKTE-----VPLPDLPSELEEY-AGAFPAAHG
S---ATMCFATDWLGQFTNLTESLNLLNKTFSPRFVNRKDYPSCIFLPSETIDELMHKKFSGT-FDEDFEFAKLVT
-DVTDTEFENSVVLFQN-TCDNKLWKSVCTMAENMIDCCKNAWTRVYDFLREHWIAISSVIGTAIVVSGASVAYMC
ATNCKVKALLSEGGSLMQLVGARSCVFACDLCKRVKKGDLNLRVRSRSDGTITFVPSDVRRVARHIVMSADSCKIP
VHPTFALSLCEETFTIQNDTDDMFSILDCPKLESHQELKPKFTVVESHQEVK---PKAVVVESHQDAKPKVAVVES
HQEVKPKVVSVESHQDTSTKKVIVESHQDMKIKAP-----VVESHQDIKPKVAVVEGKGFD-FEVDWTDLCTEASC
DNNAQDVSSKLMAKNFVRLYKPNSNYYTHGLFV-------------------------------------------
----CGRMLLMPKHLFDCLNGSVDVVSIGDSGKVRVPVAIKSSKHVERGGVKVDIVICELGASISARKGIVSYFPR
VNELSSLSGLMANGELRVFTTTNFGKFN---FLIPKDSSAIFTRVVDHVESRSPEGSSYYIRQGFEAKGNSVHGDC
CAPYIMFNPSSRAKIVGLHCAGFAQTSRVFAQMITQEDIASAMPTTHAGRVSTEFPNTYISESPLPNSLYIGSVKT
APNPSKTEIVQSPIHGCFPIRTAPANLYSPEENLMIKNALKVTKNVVLLEEDLLDVCVHDVKRVLNAPG-----VC
EVEKRVLTHSESITGLEGHQYMNALNRSTSAGFPYSQRRSPGKPGKQTW-LGSGEFIVDNVDLKKHVDMIVEKAQN
GVVDVGLGVFAATLKDERRPLEKVAANKTRVFAASNQGLALAIRRYYLAFMEHVMTNRIDNEIGLGVNVYSYDWTR
IVNKMRKVGNKVIAGDFSNFDGSLNSQILSRVSDIVT-------------------------DWYDDDEENGLIRH
VLLEYLFNASWLLNG-KVFQLNHSQPSGNPLTTLINCMYNMIIFRYVYLLAQRENGFP-----------MSLSGFC
ANVASVFYGDDSLCCVSDKVCEWFNQHVITRLMLVTGHDYTDETKS--GSPPPYRSLSEVSFLKREFVLRDS--FW
VAPLAKNTIEDMCMWSRK-NIEPQEALLQTTRIASFEASLHGVEYLSKFTKVIRQACRRAGYREACLHLFECKNFL
LAQQGRGGAHDSDFLELLLDMSL
>YP_004063985.1
TGTQLHYTGFADVFRCKECNVLLGMWAQDDDPVCEHSRFSPACSGSATCDDSFCCDRRCFAVPLDQTPFCYCCGNT
G--------------------------------------YCKAACKKFQEHKRWVYSQSPLKFLQQCVSDKILPNF
KFAELNDDDGVVYSTITCGDKTVVAAGLTKRSARREAAWRYLLFHP---IYPEVHMFALGTLPAQASETLAMADAT
LGHVNTFLDKHDTALTHLTENVNVKLTDASRDFG-------GLLPKMKDTMDDVSSTLSSFKALLDKISSWLPAAN
CDVISLVKDVFVSLFFAMTTKSITPLIHGLVSYSLRTSFFSVHLSALTEWLSTCSFGEP-LPDEPEAHGFFEDMME
RAPTLDGVRKSAASVYDSVGTGMCIALSGILSFVAIVCLGITDLSTASFNKLLTQSSLVGRALVGVRSFKDVFFGI
WDWVDNQVCKVLYGSDRKTLDITKNYPLLTPLLTTFSYFHESQDANELLGCNSSVCELLVKADNLYANYVDKALTL
RHHDIVARLKESRLLVKTKIEKANLYLSCGDGARIPPTIIYLMGGAGCGKTELSSLLQKYLSNKYYPDLNQKDAVY
SRKSENEFWDGVRHSHGIVVYDDILQVVDSAQKPNTEIFEIIRLGNSDSFQVHIADVKGKSDTYIAPSFVIATSNV
DPFTFEPKSIHSVDAFVRRLNIVVEVDIDDNFAKYVQGAHGRRKIASEAKIWHYQNPGKTNRDLREAVENGTYALK
TETAVYKLHVTTTLAGRTQRDTYTYEEFLRLIDQCRTLCVGAHSDKTP-----SAMPAMPDKLQELDAELTPETHG
KNDPTYRVFSTTWLGPYDNPIAACAYLNATLPARFCTYNAQFADCYVSDAIIDDCLHRYYSEE-DFDVTSFLEDII
-GVPWPSEEFVQQLRECHYVNKSLWSKCGERVGKVVSSLKGAWTNVCEFLKANWLPISSLIGAGLLIGGATSIYMC
AKNCNVMSLLSEGGSLLQLVGTRACYLSCDLCNRIRKADLTLRIRNRSDGTIILCPDDVRRVARHIVSSAEVCKIP
VHPTFILSLCEEKYVVQDEGNDVVTMLESHQDYAIKKP-----LVESHQDAK---LIKPIVESHQEVKLIKPLVES
HQDVKLVRPVIESHQDGKIVKPLVESHQDVKIKNPIVEICEVESHQDLRAKQIHVEGNFQSGYSIDWTDIIAESSN
DHNAQDISKSILSKNLVRIMKPDSSYYTHGLFV-------------------------------------------
----KGRMLLMPKHMYDVLDGYVDIVSIADVNCTRVPVPIVSSTPLYRGGVEIDVVICEMGPSTQARRDITSYFPR
KSELSSLSGLLDHGDLRSFTTEFYTFKKKAPLLIPKNSSVRYVKSIDKIVSRNEQQDAYHIREGFECMGHTSRGDC
CSPYILFNPSSRAKIMGLHCAGFAGTTRIFAQIVTQEDIATASPQTHAGMVSTEYPLTSTVISPLPNTLVVGSVRA
APPPTKSDIIESPIHGCFPVLTAPAKLYVPGENLMIFNALKVTKNVVCLREDLIDLCVHDVKRVLNTPG-----VS
DAVPRILSHEESITGIEGRQYMNALNRSTSAGFPYSLRKAKGKPGKQTW-LGSDEFIVDHPELKEHVELIISKARK
GIVDTELGVFTATLKDERRPLAKVEANKTRVFAATNQALALAQRRYFLSYLEHVMLNRVDNEIGLGVNVYSYDWSR
IVNKLHHVGSKVIAGDFSNFDGSLNSQLLARVAEIVT-------------------------DWYDDDEENGLLRH
TLTEYLFNACLLIDN-TVVQLNHSQPSGNPLTTLINCMYNMLIFRYVYLLAHEENGFP-----------LSLANFS
GNLAAVFYGDDSLCCVSDKVCEWFNQHSITRLMAVTGHVYTDETKS--GSPPPYRDISEVTFLKREFVKRDS--LW
IAPLSKNTIEDMCMWSKK-NIESQEALRQTTRVASFEASLHGRKYHEQFCGVIRKASRKAGYSESCLHFAECNGFL
LAQQERGGAHDSELLSLLLSE--
>AGW80519.1
----------------------------------------------------------------------------
--------------------------------------------------------------MSQLIQTKISSYKN
YVNQKIKEGRSNIHPLLRATPNFVEDVESDLKNLNEAIRTTDVFKNYVVELTLGHQDLDFGYFKLYNRDLENLVYS
MTSMNETHLHPDLYMNLEYVMNPNKDLDLLCGENDSWDQYVLSRQLKEMRAIWVGLQAGNVDPILDTVNPDCQIAL
YYMTRVLYDAKVCSRRVRRTAYALCRILNHVPEHLIP-YINKDLIENFELCVPFRRKLVWYLLKRCLLFSDLPLEI
RWKDVCYDERMYEEKIEEVQEQVFNVASQSRSDIETLVLSWNEVCESMSVERMVAVCECAREQGLFNVSLGINDDT
KGYIDSVVSRIGNGVCSLYTDTMLGLEVAASDILVNLKYIVGFLVAAVLVGVATYCGVKMISKLFNFFLSLVFKSD
ESMMNVAQEQSSGDTWNGPLMLLMSVFGVSAGALKSARCMN----AIRCISLLPRAESG--IDTIFTWIKSTYTMC
YRIFSKYVLGVDPGVQVSADSHPVASWLEELGEPYKSFSNGTFSYDSATFSIIHSLFIRGLNLQRSESFRSDQIAI
RTGMD---CLNKILTEFRSRNIEAGSVRNPPVVIYLHGGSGVGKSTLTNVLAASILSKIQPDMN-------LKKQW
KNLIYSRASEQEFWDGYTGQLVTVFDDFSQRADSAGNPNVELFDIVRA-----ANVYPYPLHMANLSDKASTNFTS
KIIICSSNLKQPKTESLNFPNALYRRFDVCVSVSKNEKYSDVVPTHFVEDFYQFQEYDMLKKEDLG-STDWEGIVD
-KCVELYKHRSDFVSSLDEKIQEILQSTQFEDVPLNVAQEQVNCDVLGFCNCDCWGETMCVMTNLHQPKWKQWLLK
MKHYVTGIPKGSVYEAFEKMRFLSQEYLNASKSRFGRWLTSIKERFPVIKDLRLIHLVVATVVMGPMVFFGVKKLF
AKKNECVELHVSESYDVGNIKPTRTESYETPNVKPTKTES---------------YESPNVKSVKTESYESPNVKP
VRVEMSXPSGRVSGSEMNLASLQLDNYIKEVREQGVSDQNAAEICSKLVTKNMFKIYVEND-HVSIPLGHVLFIKG
RIAIMPHHFLAALKKFKEQHEGGVVYFRNLFLS-------------------------------------------
----RAFFVKLEDMIRKVKPFESPEPTESLAESRDLCSFCLDNTINFSDVSKLFVSKSDLSYLKSSDILLPTLSTP
-SNGQAFAKIKIGRAASGIQRQDCRVYGSDPTDRLRLVRYCWRYVLETEVGDCGAPLIARNVALAGRKIMGIHIAG
----NTDAGFSTPLYKEDIDTILSMYPLESQVANEQCQPIHMPTGCHLP---ESTSFVVLDKIEKPLYASSKSVIS
PSPLHGILTTPKTKPCQLR----DTPEFSPMQYRLEKFASPCVPVDARMLENSVSAVSNYLCKSILENKDL---IT
TSDKSRYSFEEAVSGIDEEEFINSVKRSSSPGYPFVFDKEWNSKEKIFG-KGPEFDVTNEKAILLRQQVEEIISQA
KLGVRQQHVFIDTLKDERKPIHKAHK--TRMFSACPLDYLIACKMYFGGVVSLLQKSRNICGISVGTNVYSYDWTI
IANTLLSKSPCMIAGDFEGFDSSQLQDILRAASQVLLNVSR---------------------DMLGSTEEDLLIMQ
VLLESLLSSVHLNNN-YVYMWLKGLPSGHFLTAIINSIFVLISFNSVWQIAFG-VNVK-----------KAFEFFE
VCG-IVAYGDDHIVSVPEWATNVFNQYELASLFKQIGLSYTLEDKD-ATVNAPYRSLNEVSYLKRKFLWDEDKRQY
LAPLSLETILETPMWVKK-CVDVNLQTTTELENSLKELCLHPQSVWDSHIESFKHCAKLLGSFPLFLDREFARSFV
LNENV------------------
>NP_620564.1
----------------------------------------------------------------------------
----------------------------------------------------------------------------
----------------------------------------------------------------------------
-----------------------------------MMEPIYENTKTVTEPILYYPFRYNWNIKILDLTDKEGQESV
NKKFLRKFTKLRKLCLRLQKDTAFWKNTRSRLDMIQD-DIDKMVAQSGPVMSQSLSDRVDRMYHELIHTNVAQMNF
SIPFSHNLSKDSKAFLTQTVDTSLDGMKQISN---ETVNTIKEVFETFLTKMTTTFEQCAEAHCKIKSFCTLFKCS
RHFNNVQEAFNFTMSFMRFLALAYAIFFLISRATKFFGASFSTISTVLITLITMTVTDKLVKKFLVDYYSKHMENA
KMLAQAGEEDSSFLSYVIPPLFLESVVDTKSNLFKRIWKSKDLDLVVKRLSYFGDAKIYNAFDNIGTWLTTMINKT
VNYVKVTLLGHDPEEFLENQSDPLVDWEEQCRKHFVSDTDRIAIYTESTLADIKRLYNMGVSYMRHPLYKPHQRVI
SEILN---QLLRFADKIKKKVGTDASVRNPPVTLYLYGETGVGKSTLTYPLCATLLKTIFTREGNTVMLESLKQHY
KEMIYVRAAEQEFWDGYTQQLVTVFDDFNQQVDSSANPSLELFEIIRS-----SNIFPYPLHMASIEEKANTVFQS
KVILCSSNNKTPKTESLNYPKALLRRFAKFVEVKR----APSESGTFSTDCYTFVEYDPFDHCNIVKSMSFNELID
-EVVAMYFHEGEFVSSVDKFIMENVFAQGGGSLSD---------EEDDFIEASSYGDSNLDEALTREEKKEIIECI
NDQFKNENDTRTSFQLIRDYFHCAKDSLQEKFLAYRRKYS-FDDWFSFSKASKVVLGILSLVLVGYGIYSYVKGNP
AKDSAESYEPKVASKAKVEGSNGVPEAYESKVNRKINVEG---------------YNARDLK-RKVEAYAPKVNRT
VRVESS--------EVIIHPNSLIEKGDDIVQSEACSDINASEQLTAVTTNNTYVMTILSK-ESVIRVGHCIFLKG
KIAVAPGHYLRILQRAYELDDGAILQFNHPYGK-------------------------------------------
----RNFFTFIGDIQFSLYKTKNISKTNDLD-SRDLMHFVVDKSVVHRDISSYFCERLELQSVGSTRIQLPVMRWV
RDVGYIFVKSGQGTSCIKNVSNVSYMTDTDPDAREIRLREAWEYSLETISGDCGAPLFVTNSKIGPGKIIGIHTAG
GHRFGVGSCFATPFYLEDVKEILSRYDYKAQSCAFELVLRQDLEPCALPNHLDECEFILMGKVKDPPVQPSRSKIS
PSPLYGHITEPSSAPTWLYPRELDGQIFDPLKYRTARLGKDSVPIRSKLINLAKMALIDDIYSVYLQKKDL---LD
GRFPSSLTFDQAVLGIPGEDYVNSIKRDTSCGYPFVK--EGWTRAKIFG-NGDEYDMSTSGVQMLREKVQECIEAA
RQGKILDHYFIDTLKDERKPKHKAHK--SRMFSNGPIDYLVWSKMYFNPIVAVLSELKNVDHISVGSNVYSTDWDV
IARYLKSKSHHMVAGDFEGFDASEQSDILYAAGEVLQELSK---------------------KIFNSTEDEMLQQR
AIIHSLVNSLHINENGIVLQWCKSLPSGHYLTAIINSVFVNLVMCLVFMEANQKYSFT-----------TASSFFR
ECG-IVAYGDDHVVSVPEKYLSVFNQQTLPVLMSKFGMFYTIETKDDTEIDFLSRRLEDVSYLKRNFVYDESRQRY
IAPLSLDVVLEMPMWTKS-SKDIVTNVFCNLEHALKELSLHDKELWEKWSPVLHSKSEEVLKMVSSLKFQDEVREI
ALGLSGYE---------------
>NP_851403.1
MFSSTQQNNKMTKQPATLTYLSSMKVISMPPSE--FFSLDDLCRQQILKMVYIDQYAFHMLHEDINCIGFTLSIYD
EDKRMKDITYWDLNCEYHENLYDALMSAEFEQVWFTLLLKYLDFVPVPMNWRGMPEFPTIYVSKHFWYELYRIGFL
NKLYKCGTWESVLNLLAGDIELNPGPTDISYKEQCQRRQRRKRISKSYEEIKMQQHIDKVIREEFRSHQTKPKKLK
DVIDVSMQGLFNFQEEKDIIKSTAYKFN---------DTLDKSNHIMDNLIPQLEETLAGFRRTYAKCEQKLFGTI
SIIDVCIDIISALLQVSFAKASMKLASLAVEVFRLIKKYVGSVKINIDKIKELLTFGKQALDVDNPIIQVKMQIDM
PDYTT--LLQPNVIVSAIFLVLSVIFTRTLPTKTGMEAMIKRIGDLGRAAKGVSDLNSVLNNSISTMLEHFGVHTL
GLKQEAELQLLVQGYKAWCDEVRALVGHKIKLDGDFDGKSIVEEIMKDVHEIQRVENLYKQGLDIARNISDMKLPS
KLTISFNTHMRYLTEVFKAVDTSGAFGNKPRTQPVVIWLYGESGRGKSGMTWPLAVDLNNSLLDDVTEMRNFSKNI
YMRNVEQEFWDNYQGQNIVVYDDFGQMRDSTANPNPEFMELIRTANIAPYPLHMAHLEDKRKTKFTSKVIIMTSNV
FEQSVNSLTFPDAFRRRVDLCAEVRNKEEYTKEGYSKQKGCMVKRLDREKVQKLTGDIHSTKPYLVDLVNAETGEK
YKTDIEYEDFLDMCLEKTKTCRDESAKLNEFLMNYAEQRKDRSRDT---FIHPEPEYDDDEFKDTLEVQMQIDAPN
DDLVLIEQDRLREMIDSCTGVVYDCKQQVVKISKLAFDLAPLDYDEQMQRIKEMKYYQKVASGVSYLKKVLDAGLA
-ICKTWIEETVKYVQEHPWTTAMAILGTLLGILTVVGFWKWLCSGEKKKPQATKRHFVNTGVTLVIPHRDLNKFWQ
LDETLDVSNMRVGDVEDHLAALLKPRHRVVIVPRVTKFILSIIDNHSKLFDKTILITKNRFFTYENKYIELVCGEM
NRFFEEDPESLVNTPKVEAFASADLATYKNRTPIVIEAQTSGDNMTLKQP-------------------RPVVIEA
QTSADCVTLAKNTQRMIEAFASSDTVTLKRPTTKYVEGTGYDTVDVSMQMWRDQVAQKLITNRILTNLYKICLVND
DDTVTPLLNGLFIRSNVMLVPGHLTGFIAEHD--------------------------------------------
----TIEIRNLFDVVFRVPWKEVKKITVENALGESKEAALLAFPKFVCQHSDIVKHFQTAESMSKFKRCEVTLPVL
RYSQKLERFMSSLIECDKVEACDKTYTLNDVKKGQYILRQGLEYTMPTIDGDCGAPLIINETQVTR-KIAGIHVAG
AACGRAYAESITQKDLERTFSKIDVTMQIQLDLDSSLDFSRTEPKIPAGVEFGPEALTFCDLPALKMIPVGRLPEP
LFEPGKTDIRPSLVHGMISDIKTKPAYLRNVRVDGEVINMKHRNLMKCAMDTPYIDKDMIEEAYQLTKSVWLKGMR
DELKKVLTYEEAICGSEVSEYISSINRSSSPGYPWIKDRVKGTKGKQGW-FGTDGEFILNEDVELAVQRRLQAARE
G--KRLPVMWVDTLKDERRPIEKVNQLKTRVFSNGPMDFSIAFRMYYLGFIAHLMENRITNEVSIGTNVYSQDWSK
TVRKLTKFGNKVIAGDFSTFDGSLNVCIMEKFADLAN-------------------------EFYDDGPENALIRH
VLLMDVYNSVHVCND-SVYMMTHSQPSGNPATTPLNCFINSMGLRMCFSICATKAAVK-----------MTMRDFS
KHVSLVSYGDDNVINFSDEVSAWYNMSTIAEAFSTLGFTYTDELKGVRGEVPNWRSIQDVQYLKRKFRYDNQRKVW
EAPLCMDTILEMPNWCRG-GLDIQEGTKLNCENAIMELSMHEEEVFDKWSKVIDKAYAKATGDHLDINTYRGYAQE
RYLEYYM----------------
>ABY57949.1
-MFTSQQNNKITKRPAPLSYLASMRAITMDEEQECFFTLKSVERAQILKMVYVDQIDFFILHQDINCISFTLTIVD
KDERTKDLEYFDLNCEYHENLYDALMDSEFSKTWFILLLKYIDYVPISMNSRGMPRLETICVSKHWWYELYRIGFL
NRLYRCGDWDGILLLLSGDIEENPGPVDISYKESCRQKRMRKRVSKTYEEIKMQQHIDRINNEEKRAHMTKPRKLK
DLIEVEMQGMFNWTEEREILKSTAFKFN---------HSMDRANHIMDNLIPQLEDTLSGFRQTYAKCEAKFFGSI
SVIDVCIDIISALLQVSFAKPGLKLASIAVEVFRLIKKHVSGIKINTDKIKELLTFGRQALSSSNPIIQVSMQMDM
PAVDSSILLQPGVIVSAIFLVLSVVFTKTLPSKTGIEAMLKRTGELGRSAKGIMDLNTVLNTGVTSMLEYFGVHTL
GLRQEAELQVLVEGYKTWCDEVAALVGHKINMDGTFDGRSIVEDIMRDTKEIQRVENLYKRGLEISRNIADMKLPT
KLTISFNTHMRYLTEVFKAVDTSGAFGNKPRTQPVVIWLYGESGVGKSGMTWPLAVDLNNSLVDNVEEMRNFSKNI
YMRNVEQEFWDNYQGQNVVVYDDFGQMRDSTSNPNPEFMELIRTANIAPYPLHMAHLEDKRKTKFTSKVIIMTSNV
FEQSVNSLTFPDAFRRRVDLCAEVRNKDEFTKEGYSKTKGCMVRRLDKDLVKKKTGDICSTECYLVDLVNPETGEK
YQTDLEYEDFLDMCLEKTQECRDNSAKLNEFLMNYAESRSKRPE-------QKYDKCPELEFEDAIEVSMQVDADS
S-LVPIEKSRLQEMIESCQGVVYDACGKTVHISKLAFELAPLEYEKQIERISEMKFYQKMASGVVYLRQVRDTSMK
-MLNSWMEECIQYAKDHPWTIVAGVLGTFIGILTIVGFWKWLCSDGQKKKQVIKRHFINTGHTLIIPERELNKFWE
LDETLDLRRMSVNQIEEHLALLLKPRHRVVLVPKATKYIISLVDNHAKLTDKIILITANRHVFYKNQNYELVFGEL
NQFFEKDPESLVSTPKVEAFASADLSTYKNRTPIVIEAQTSGDNVTLKQQKVKVIEAKTSDDEVTLKQQKPIVIEA
QSSGDCVTRKQQVQRVIEAFASSDAVTLKKPTAKFVESDPNDIVDVTMQMWKDQVAQRLITNRVLTNLYKVCLVHN
DDRITPLLNGLFVRSNLMLVPGHLLGFIAEYD--------------------------------------------
----TIEIRNLFDVVFRVPWKDVKKIPIVNALGESKEAALLAFPKFVCQHSDLVKHFQNAESMSKFKRCEVTLPVL
RFSEKVGKFLSTLIECDRVEAYDRPYTLNDSQKGQYILRQGLEYVMPTTNGDCGSPLIINETQVLR-KIAGIHVAG
ATTGKAYAESITQKDLERAFTKIDVSMQIQLDLDSTLDFSKPEPKLPSGTEFGPEDLSFCDLPALKMLPVGKLSES
LFEPGKTDIRPSLVHGQISDIKTKPAYLRNVIKDGDFVNMKHKNLMKCAMDTPYIDKDMIDEAYQLTKSVWLKGMR
DELKKVLTYEEAICGSEVSEYISSINRSSSPGYPWIKDRTKGTKGKQGW-FGSEGEYILNEDVRLAVQRRIQAARE
G--KRLPVMWVDTLKDERRPIEKVNQLKTRVFSNGPMDFSIAFRMYYLGFIAHLMENRITNEVSIGTNVYSQDWSK
TVRKLTKFGNKVIAGDFSTFDGSLNVCIMEKFADLAN-------------------------EFYDDGKENNLIRH
VLLMDVYNSVHICND-SVYMMTHSQPSGNPATTPLNCFINSMGLRMCFAICAKNAGIK-----------MTMKDFG
KHVSMVSYGDDNVINFSDEVCEWYNMETIAKAFETLGFTYTDELKGANGEVPKWRSIKDVQYLKRKFRYDEQRKVW
EAPLCMDTILEMPNWCRG-GLDIQEGTKLNCENAIMELSMHEESVFNTWSKIIDRAYANATGDHLDINTYRGYAQE
RFLEYYM----------------
>YP_008888535.1
MFTSQQTNNKITKQPAPLSYLSSMRAITMDQDE--FFSLKDVERAQILKMCYVDRFAFHMLHEDVNCIGFTLSIYD
KDVRTEGLEYWDVNCEYHENLYDALIDSEFSQTWFTLLLKYIEYVPPQLNWRRMPIFPTICVSKHWWYELYRIGFL
NKLYKCGTWEQILLLLSGDIESNPGPTYIDYKETCRRQHKRKRVSRSYEEIKMQQHIDRVINDEKRSHETKPRKLK
NIIEVEMQMLNLIPAAMSAVPALSAAYLGNKTRKTMDKGSEMLSRVNDNLLPQLEETLAGFRATYAKCESAFFGTI
NVLDLCSDIVSALLQVSFARPNMKLASIAVECFRLIKKYVGSFKVNTDIIKDLISVVPSAPVILP---QKDVTMQI
DLEDINFLLQPNIIVSAIFLILSVVFTKSLPSKTGMESMIKRVGDLGRAAKGVSDLNSVLNNSITVMLEHFGVNTL
GLKQEAELQITVNGYKTWCDEVRALVGHKIRVDGSFDSKSIVENIMRDIHEIARVEQMYKRGMEISRDIAELRLPS
KLTISFNTHMRYLTEVYKAVDTSGAFGNKPRTQPVVIWLFGESGVGKSGMSWPLAVDLNNSLVDSVEEARNFSKNI
YMRNVEQEFWDNYQGQNVVIYDDFGQLRDSSANPNMEFMELIRTANIAPYPLHMAHLEDKRKTKFTSKVILMTSNV
FEQSVNSLTFPDAFRRRVDLCAEVRNKDEFTKEGFSKLKNSTVRRLDRDLVQKKTGEIVSTSPYLIDLVNPETGDK
IACDVEYEQFLDMCLEKTKECRQQSAGMNEFLMDYAERRINRPKQI---HDVLPEMQFEDAMDRPLDVTMQADVDP
TLIPIENSRLQDLIASCSDTIIYSYNGVATKASEIAFHLASLDYNEQLDKIKNMKYYEKVETGVTYLKNVLKSGLN
-VCKDWISECVEYAKNHPWTTACAILGSLLGILTIVGFWSWLCGDPKKRPEKHYFVHVGGLVLVIPLRTDINCGWE
LEESLDLTKMKVQDVEDHLLTLLKPRHRVVLVPKVTKYILNLTLNHAKLTDKIILVTKNRYLTYQGRNIELIDGEL
NDFS---LDEMEKGTSVEAFASADVNTYKQRTPIVMEAQSSGDCVTLKQQ-------------------KPIVVEA
SSSGDCVTKAKPQSRVIEAFASSDALTMRKPTSKFVESDGYDTVDVSMQMWKDQVAQRLITNRILTNLYKICLVRD
DGRVTPLTNGLFVRSNLMLIPGHLTGFIQEDD--------------------------------------------
----VIEIRNLFDVVFRVPWQDVQQIPIVNALNESKEAAILSFPKHVCQHSDIVKHFQNAESMSKFKRCEVTLPVL
RYSEKLKCLVSTLIECNKVEAYDRPYTLNDKTKGQYILRQGLEYTMPTTNGDCGAPLIINETQVLR-KIAGIHVAG
DAAGKAYAESITQKDLERAFSKLDVSMQIQLDLDSTLDFSKPEPLLPTDTEFGPEDLTFCDLPALKMIPVGKIPDP
LFEPGKTDIRPSLVHGRISDIKTKPAYLRNVYADGEFINMKHRNLMKCAMDTPYIKKELVEEAYQLTKAVWLKGMR
DELKKVLTYEEAIIGSEVSEFISSINRSSSPGYPWIKDRQRGTKGKQGW-FGSDVNYEINSEVEQACLRRINAARE
G--KRLPVMWVDTLKDERRPIEKVNQLKTRVFSNGPMDFSIVFRMYYLGFIAHLMENRITNEVSIGTNVYSQDWSK
TVRRLKKFGDKVIAGDFSTFDGSLNVCIMEKFADLAN-------------------------EFYDDGPENALIRH
VLLMDVYNSVHICND-SVYMMTHSQPSGNPATTPLNCFINSMGLRMCFSICAKEAAVA-----------MTMKDFS
KHVSIVSYGDDNVINFSDEVSEWYNMYTIADAFKTLGFTYTDELKGVGGFVPKWRTIEDVQYLKRRFRYDTKRRVW
EAPLCMDTILEMPNWCRG-GLDIQEGTKLNCENAIMELSMHEEEVFNMWSKKICKAYENATGDCLDINTYRGYAQE
RFLEYYM----------------
>AF486073_1
--------MNFTKRPASLKYLSSMKLITLQNQD--FFNFGEVSREFILEQAYVNGYDFHMLHQDMNCIGFILSIFD
EDIR-DEYEYKDLNCEYYENLFDAVVDSEFHKIWPHMVLKYITYYPCSLNWRGMPTIPIVYVSKHFWYELYRTGFL
NKLYHCGSWTDILLLLSGDVETNPGPIET-YKDLCRRKNIRKRKSRTREEIKMQQHIDKIIRQE--------NEEY
KIINVNMQGIFSFNEEKEIIKSTAWKFN---------STLDKTNSIMDNLIPQLEETLAGFRKTYSKCESKIFGTI
SVVDVCVDLVSALLQVSFAKPAMKIASLAVEVFRLIKKYVSNINVNIDKIKELLSYGKVALNNNNP--IIHVTMQS
NSPIYEVLLQPNIIVSAIFIALSVVFTKNLPTKTGIEAMIKRLGDLGRAAKGCSDLNVVLNQAITTMLDHFGKNVL
GLKQEDELKILVEGYRSWCDEVRDLVGHKINSDGELDSKSIVENIMKDVYEIQRIENMYKKGLEISRNIAELKLPT
KLTISFNTHMRYLTEVFKSVDTSGAFGNKPRTQPIVIWLFGESGRGKSGMTWPLAIDLNNSLLDNVDEMRNFSKNI
YMRNVEQEFWDNYQGQNIVCYDDFGQMRDSSSNPNPEFMELIRTANIAPYPLHMAHLEDKRKTKFTSKVIIMTSNV
FEQDVNSLTFPDAFRRRVDLCAEVKNKDEFTKMCWSKSAGKMVQRLDKEKVKKITGDIHSTIPYIVDLIDPESGDV
YKTGLEYEEFLDMCLEKTSQCRDDSAKLNEFLMDYAEKRANRSKEIDEVCARTMDEAFVDAYDDVIDVSMQIETVD
EMELIEPNKLKEMIEQCSDKIVYTYEGIAVKITSLAFKLATLNYEEQWEQIKKMKYYLKVSSGVGYLKRVLSQGLK
-VCEEWMKEMINYVKEHPWMTVSLILGTLIGILTVVGFWKWLCSGDKKK-NPVKRHFINTGNVLILPDRELNTFWK
NQESLDLRNMHINQVEEHIINLLKLQHKVVLVPKVTKHILTTVENHAKLSDKIILITRNRYLNYQGKFIELICGEI
NQFF---IDPETLDTNVEAFASADLKTFVQRKPIVIEG--------------------------------PEFVEA
QTSGDQITLRKPTQKIIEAFASSDAITMARKTSKFVESD--DVVEVSMQMWKDQVAQKLITNRVLTNLYKICLVRE
NGDMVPLLNGLFVRSNIMLAPGHLVGFLSDSD--------------------------------------------
----TIEIRNLFDVVFRVPWKDVKKVDVVNAFGEIKEAVLLCFPKFVCQHTDLVKHFQDSESMSKFKRCEVTLPVL
RYSDKMNRFLATLIECDKVEAYDRPYTLNDSSKGQYILRQGLEYTMPTTNGDCGAPLVINETQVIR-KIAGIHVAG
DARGKAYAESISQKDLIRAFSKIDVSMQIQLDLDQTLNFNQQQRIIPPNAEFGPEDLDFCDLPSLKMIPVGRLSEP
LFEPGKTDIRPSLVHGKISEIKTKPAILRNVVVDGKIVNIKHKNLKKCAMDTPYVSKEMTEEAFQLVKSVWLKGMR
HELKKVLTYEEAICGSDVSEFISAINRSSSPGFPWIRDRIKGTKGKQGW-FGAEGEYILDEDVFEAVKTRIHNAKN
G--VRTPVMWVDTLKDERRPIEKVDQLKTRVFSNGPMDFSITFRMYYLGFIAHLMENRITNEVSIGTNVYSQDWNK
TVRKLKTMGPKVIAGDFSTFDGSLNVCIMEKFADLAN-------------------------EFYDDGPENALIRH
VLLMDVYNSTHVCGD-SVYMMTHSQPSGNPATTPLNCFINSMGLRMVFELCSKKYSALNGTKR------YVMKDFS
KHVSIVSYGDDNVINFSDEVSEWFNMETITEAFEKLGFTYTDELKGNNGEVPKWRTIEDVQYLKRKFRYDSKRKVW
EAPLSMDTILEMPNWCRG-GLDIQEGTKVNCENAIMELSMHEEYVFDKWSRIISRAYQRATGDCLDISTYNGYAQE
RFLNYYL----------------
>YP_164440.1
----------------------------------------------------------------------------
----------------------------------------------------------------------------
----------------------------------------------------------------------------
----------------------------------------------------------------------------
----------------------------------------------------------------------------
----------------------------------------------------------------------------
----------------------------------------------------------------------------
-------MHMKLLADLVKMVDTSGAFGTKPRTQPVVIWLFGESGVGKSGMSWPLAIDLNNIFMTNKEDARNFSRNI
YMRNVEQEFWDNYQGQNVVIYDDFGQRKDSQAKPNEEFMELIRTANIAPYPLHMAHLEDKRKTKFTSKILLMTSNV
FEQSVDSLTFPDAFRRRIDLCGRVSNKPQFTKPGFSKATGQTVKRLDKDRVRKEFNQVISTDVYLIDLIDAETGDV
IEEGLDYAEFLERATQKTNEAFNQSVELNEFLENYAESRYRLATMQVG-----------DEFHDCNNLLLIKIENF
DDLPSNTLLFDSQGNSKSKREIEENLQNAWVAMEEDTSMWHDSYYNFRDDIVYKKYKRSVSDREFTLMKAYEYFKK
-QSSKFLNDTLTYIKEHPFKAVAGVMIAVFTLMTIGNFWSSFWSKPERDRTTKMTGRQQGNIVELPYRGEEAIDLR
HLEEKQLIDYLHHFTSSALAGSTYAFIFNQPNAVAYGILTGAVETAIVYIYDKFRQHGKTVTPEVEAATSGDCMTK
VKPRVILEATTSGDAQTQYRSKPKIEAFTSADVITITKPKVMVEAVSSGDSITQ-------------NKPKAKIEA
MTSGDSHTMVKPKAKIEAQTSGDNITIVRP-----KILTEGDIIPANMQMWKDQVAQNLITHRIFNNLYKISANN-
--CSVPLMHGLMVKGRIMLIPAHILGCGIKADT-------------------------------------------
----EITMENMFKVKFTFPFKSVKVTRITNRHGESKEACLFGLPNLVHTHCDITKHFSDSEAMSSYSRAEVNLPLL
RYSQHLDSFIVHILSANDAFAIDHPIILNDVDLGKHVVRRALEYTAPTTNGDCGAPLIINEPSVLR-KIAGIHVAG
DAHGRAYSESITQADLTRAYPEFPARMQICLDWDNKMKFHPIEIKQEYTKADFP------YAPGDMFGPIGKCPHQ
LFEPGKTDIRPSVIYGKVKPPITKPAILR-----HSEVNMKFKNLQKCASNVPYINEDWLEEAYLDVKQLWNSKRN
DAFRRILTDEEVIKGNDISEYISSINRQSSPGYPWILDRKPGFPGKTQW-FGNDEDYKIDPDVMQKVHERIENAKQ
G--IRTPTFWVDTLKDERRPIEKVDALKTRVFSNGPMDFNLAFRKYFLGFIAHLMENRIDNEVAIGTNVYSRDWTK
LAKKLKQKGKNVFAGDFSNFDGSLNAMIMYLFARMAN-------------------------EFYDDG--NDLIRY
VLIEEILNSVHLCEQ-FFYMMTHSQPSGNPATTPLNCLINSIGLRLCFLRCFEEHKAFFMELMKKFGCKTRMELFR
LLVSLISYGDDNVINIHPLISHLFNMNTITKYFAEFGFTYTDETKQVGKGVPDYKTLEEVSFLKRGFIFNEERNCY
DAPLDINTILEMINWVRK-DLDQVESTKINCENAIMELAMHPRAVFDKWTPQIEKAFYDKTGVVLNHNSYDGYWHL
RNMEYFL----------------
>NP_647481.1
------------------------------------MSFQQTNNNATNNINSLEELAAQELIAAQFEGNLDGFFCT
FYVQSKPQLLDLESECYCMDDFDCGCDRIKREEELRKLIFLTSDVYGYNFEEWKGLVWKFVQNYCPEHRYGSTFGN
GLLIVSPRFFMDHLDWFQQWKLVSSNDECR--AFLRKRTQLLMSGDVESNPGPVQSRPVYACDNDPRAIRLEKALQ
RRDEK------------ISTLIKKLRQEIKNNRIYTQGFFDDLKGAKGEVG-------QLNGNLTRICDFLENSLP
TLTAQIQTTVLTTTDKYVNLKEDLLKVAILLVLVRLLMVWKKYRAALIVIILFVMHFYGFDKQILDIVLDLKDKIL
QTTTQAGTETLEEVVYHPWFDTCGKLIFAVLAFFAIKKIPGKQDWDNYISRLDRIPKAIEGSKKIVDYCSEYFNLS
VDEVKKVVLG---KELKGTQGLYDEIHVWAKEIRHYLDLDERNKITLDTETAAKVEDLYKRGLKYS---EEKIPDR
DIARFITTMLFPAKSLYEQVLLSPVKGGGPKMRPITVWLTGESGIGKTQMIYPLCIDILREMGIVKPDAYKHQAYA
--RQVETEYWDGYNGQKIVIYDDAFQLKDDKTKPNPEIFEVIRTCNTFPQHLHMAALQDKN-MYSQAEVLLYTTNQ
FQVQLESITFPDAFYNRMKTHAYRVQIKQEKSIWVRN-ARGEEYNALDVTKLNKDEAIDLSVYEFQKMRFDDESAT
K-WIDDGEPISYDEFARTICKAWKEEKEKTFHQLQWLEAYASRTVAQGGS-------------ETSEYYDVWDETY
FSNLLSQGFMAGKS---------LIEMEAEFASDAETFNAYIEYKKNIPKETKWSKWMTILDEQISALSTKIRELK
-NKAYKFISEHPYLTALGFIGVMISAFAMYSFFER------------TLTDDTITSEVGSSGDNKTQKISKRVVEV
GGSGDVKTTKPAKTAVEVGSSGDSK---------------------------------------------------
---------TMKNKITKVEVGSSGDSKTQKQRNTKVEVG-KELEKEAETQGCSDPAAHALVLDVLQKNTYCLYYER
MVKGEMKRYRLATATFLRGWVCMMPYHFIETLYARKVAPSTNIYFSQPNCDDVIVVPVSHFIAPN--AERVELTTA
CTRIHYKDETPRDCVLVNLHR-------------------------------------------------------
--------------------------------------RMCHPHRDILKHFVKKSDQGNLRGVFQGTLATFHQSAN
ELCRAYQWLQAIRPLDQEITIYHEDTDMFDYESESYTQRDCYEYNAPTQTGNCGSIVGLYNKRMERKLIGMHIPGN
VSECHGYACPLTQEAIMDGLNRLEKLDPVNNITVQCCFEPPSDIKDTMSGETPEGKFCAIGKSNIKVGQAVKTTLL
KSCIYGMLSKPITKPAHLTRTRLPNGEIVDPLMKGLKKCGVDTAVLDAEIVESAALDVKQVVLTQYNSMLD----V
NKYRRFLTYEEATQGTGDDDFMKGIARQTSPGYRYFQMPRKLPGKQDWMGSGEQYDFTSQRAQELRRDVEELIDNC
AKGIIKDVVFVDTLKDERRPIEKVDAGKTRVFSAGPQHFVVAFRKYFLPFAAYLMNNRIDNEIAVGTNVYSTDWER
IAKRLKKHGNKVIAGDFGNFDGSLVAQFFGQSCGKSFYPWFKTFNDVNTEDG-----------------KRNLMIC
IGLWTHIVHSVHSYGDNVYMWTHSQPSGNPFTVIINCLYNSMIMRIVWILLARKLAPE----------MQSMKKFR
ENVSMISYGDDNCLNISDRVVEWFNQITISEQMK-EIKHEYTDEGK-TGDMVKFPSLSEIHFLKKRFVFSHQLQRT
VAPLQKDVIYEMLNWTRN-TIDPNEILMMNINTAFREIVYHGKSEYQKLRSGIEDLAMKGILPQQPQILTFKAYLW
DATMLADEVYDF-----------
>NP_044945.1
----------------------------------------------------------------------------
-----------------------------MESDKSMACLNRILMNKMMFVEDKISTLKMVADYYQKEVKYDFDAVE
SPREAPVFRCTCRFLGYTIMTQGIGKKNPK--QEAARQMLLLLSGDVETNPGPVQSRPVYYRYNDPRYTRLEKAIE
RRDDK------------IKTLIKELRRQIKNRKIYSQGMFDKLTKQISDGIKDGVGSEQMNGNLTRICDFLENTLP
GLQANIQATVIDTTDKYVSLKEDIMKIVLVILLVRLLMVWKKYRASLCVILIFIFKFYGFDQKLIDLIMDLKNKIF
SQG--ALEDTVEEVVYHPWFHTCGKIIFAVMAFLTIKKIPGKQDWDSYITRLDRIPKSIEGAKKITDYCSEYFNIA
NDQIKMMVLGKTKEELQRANGLYGEIQAWAQEVRQYLELDQRNKIDLDTETANRVEQLWIKGLKFK---SEPLLSK
EMSALVHTTLLPAKQLYEYVSCSPVKGGGPRMRPICLWLVGESGVGKTEMVYPLCIDVLREMGMIKKDDFHHQVYG
--RQVETEFWDGYKGQKIVIYDDAFQKKDDKTAANPEIFEVIRSCNTFPQHLHMAALHDKN-TFSAAELLLYTTND
YNVKLESITFPDAFFNRMGDMAYKVSPKKEYGIETEKGNSGKTYLKLDKSKLDKTKAIDLSVYEFQKIVRDEKSDA
G-WIDSGSPLDYEDFAKLVCSKWKEAKQSSMNKLKFLEEYAIRAQVG-----------------SEENSEYGDCID
FVDDIAKRLQKGET---------LEEIEFDYASDPEMFTQYYHFKSTIKPASRWQKYKDRMDICLSDCKTYLAKKY
-EEIKKILAEHPILTILGMIGVALSALAMYYWFS--------------KSLDPVEAEVAPSGDAKTVRLPRKLVEI
GASGDVKTQKIVKPVVETEWHRNNKGEIEISCDECGMHRMSAFNNMTDEEFDNCTYEDLNKDQKRELAQWSTKDSW
LGRFFLSRDRKNKVGIWAEVGQSGDVKTNKAQIKRVEAGAEELVTVALTQGCSDDAAHNLMIDVFQKNTYRMSYFR
GDK----RYQLGNCTFVRGWSFIMPYHFVQAVFARRLPPNTIISLSQQMSEDLMQIPLSHFFSAG--VDNFYLTDN
CVRLPFKNGDFRDCVMVNLHS-------------------------------------------------------
--------------------------------------RMCTPHRDLVRHFILTSDQGKLKGSFSGAMATFHVNNM
GLYRVYNWLNAVRPCDKKIEIFHPE-DGFEYPEESYIQRDCYEYNAPTRTGDCGSIIGLYNKYLERKIIGMHIAGN
DAEEHGYACPLTQECLETAFSALVNKNKKN-ISSQFYYEIPNMVDPLGDSSVPEGKFYALGKSSIRVGQAVNSSII
PSRIYGKLSVPTMKPALLKPTILNN-KVHNPLLSGLKKCGVDTAVLSDDEVLSASQDVCRVMLNQYNKNLN----K
TKYQRILTYEEAIRGTQDDEFMCAINRTTSPGFPYAQMKRNAPGKQQWMGFGEEFDFTSNYALALRKDVEQLIEDC
ASGKISNVIFVDTLKDERRDIAKVNVGKTRVFSAGPQHFVVAFRQYFLPFAAWLMHNRISNEVAVGTNVYSSDWER
IAKRLKTKGSHVIAGDFGNFDGSLVAQILWAIFWEIFVVWLKQFIDIENSEG-----------------KRILCIC
LGLWSHLVHSVHIYEDNVYMWTHSQPSGNPFTVIINCLYNSIIMRLSWIRVMEKFQPR----------LKSMKWFN
EYVALITYGDDNVLNIDAKVVEWFNQINISEVMT-EMRHEYTDEAK-TGDIVKSRKLEDIFFLKRKFRFSPELQRH
VAPLKIEVIYEMLNWSRR-SIDPDEILMSNIETAFREVVYHGKEEYDKLRSAVLALKVPQELPENPQILTYNQYLH
DIEYLADPLYDF-----------
>QUERY_AnCV
YEYLSDDEVFTLVHKRLTTAMQLAMEKNDRLYKIPPNFMDLNEYLKGRLASYPLSELEEKWDRLYFTEHEVESSPK
DDSDTDEDVLFSDEETRRIWIKYLYFPKESFDNYVEHCFQELYENNGVNYDTLSWKLYLNYQIARNATLEGADTIG
DILINAARKEAKSRDFGSVRDNLLSGEKIPDPNDIDIRFLLELCGDVELNPGPVQSNIYNARFLDNRGCELVEKKS
RKNRKPRETKKSGCEIDQDELRRELRERIRKLAREIKAEAYAQGGFLSAPAKAVTIGQDLNANLDKVCSFLEDALP
GMVEHVTLVAQNTSASAKVLSDELIKSMLCIVLICLLIETKFYKTAFAVLIVVALRVFGYSEQIIETAMDMYRVIR
APK---AQGNMEDVVFHPWLNTCGKLIFLLIAVLCLKKLPGKNDVDTFMRRLDSLPKAVKGATQLHEWVSKYFDLS
LDHVKAMIVGKSCAEMKKAESSSAKVLAWAARVQDFVRLEQRSKIDSDIAVANEAEALYHTGLQFA---GDTLLPP
ELHKVVNSALRPARDIYEYVTRSPIKGGSRKMRPLMIWLAGQSGIGKTSMVDPLCIDLLRAMGYVGPEHLHSLVYG
--RQVETEYWDGYKAHKIVIYDDAFQLKDDAVNRNLEVFEVIRSCNTYPQHLHMACLSDKN-TFSVAEVYIYTTNE
MNVKLESLTHEQAFYNRMSENAFTVRPKEAYRLVEEG-STGNKQYRLDKTKTKG--AIDLDVYEFVRMQRINDHPS
G-WKATDEVYGYAEFSKLMCAEWKRRKTEHQNTVDFLKKYAERPFETNPGPVEDIPIRHDDVEQGVEAQMGRDADW
FNNDIAERIARGQD---------ITDILYEYAEDDELHEDYMAYKKQQAQPSKWDKYARRLESAITEGKNFLARVV
-SKIASVIRENPYLTMMATVGSVLALYGAMRWFSK------------GVTETFDAEEVTIPNETKVENVVR-----
----------------------------------------------------------------------------
-------------------------TEGFESYDHRTPRAHRANRQYVRAEAMIDETGYLVANNKVTGNTYRMCIKR
DPD----DLVVGNAVFITGWTLLIPYHFVCGLAGRRIAADSIVTLSKPGLDKIIEFPLSRIFRYDTSPDGFTTSEY
CARMEHEDGELVDAILVNLHG-------------------------------------------------------
--------------------------------------LGVRIHPDLRGKIVTVRDQAHLSTTFHAILTTMSR-KP
PLTTSQQVVKGVKPMDKILHINLPV----GDKTTQYTQRDCYKYYSVTVVGDCGALLVAQNHAIVRKIFAMHIAG-
-AEENGYACPINQEMLARGFKKFALLEARI--TAQMSFEAPKDAIEG-PCQTPEGLFAPIGKAPIGVGMSTKTAIR
PSRLYGRITKPTTAPSYLGKDALYR---------GLTKCGVRTVNIQPEYIDAAANDVARYVLNQHVGHVD----R
ERYTRILSYEEAVKGVPYDDFMKSVTRVTSPGYPYCLDTGNMPGKSKWMGLEQDFDMTSPAALALRKDVESLLEDC
KNGLVRDVVFVDTLKDERRELIKVEAKKTRVFSAGPQHFVIAFRQYFLPFSAWVMHNRIENEVAVGTNPFSMDWHN
IAVRMRSKGRHIIAGDFSNFDGSLNAQVLWTIFWKIFVPWLNDIEPLGTPKN-----------------EENLRVC
TSLWTHLVHSVHICGDNLYMWTHSQPSGNPFTVIINSLYNSVIMRVVWQYIMAKEEPK----------LRTMNHFN
QHVAMVSYGDDNLLNISEGVIDIFNQLTISEAMR-WIGHEYTDETK-TGEAAPYRTLEEVRFLKRGFRMDHLLCRW
VAPLKKDVIYEMLNWTRK-GINPDDVTMMIIDTAFREISYHGREAFEKLRG--QILEQRDVLVEYPQILTFEEYLF
DISANEGDGQAYN----------
>AGF84786.1
KMLPQLNIQLSTPEIDQLKRRDVQTMESPRFVPQISQSALNNMNNVYIMTEVNEMIPENTLRKQVLAYITEFNTST
NGISRPSRIAQLDGNIAYLTLYLDFLMKNLKTQSSIQDFFFVFLKAISIAKGHIFNKDDQFFSMAISLRLINASLA
TILNNPALSRYINMPRYCSLIRDFLKVKTISNSVTMTALLLPRKYTMDQFRNTAVANNIMLNAEFRTYVQLIKQNT
MNPFIRN------SMIDMIFAFYITSMHFTTDADITESGSSETLQYLNSLYVSRLTAQAQVGITFNHNVTVDNNLE
QAINKSLNMFADLTNTISDKLQETVADYQRKIVALITTIYNLYRFSVRKMDLQDLIVNVFGALGSAGIASSLVTQL
VTSIRAYFVAPIAQIESGSHLLILKALSLTMFCLFVKQLPGKNTIDEFVTRLDRFPKAISGLESMWSKLDVVVKQM
YTFMEEKILKK--HNRFNNTDMLQDVLDWASEVEKYLELANRNEIKRDPGTVLAASKLYPRGVRLIKECTQLKLSP
ANLNLIRSLLPATKQLADEAIKSGALKQALRPEPLIVWFCGKSGMGKTGMSYPFMMDMMRVFGDI-PADFQKNIYG
--RVPETEYWDGYTDQEYIIYDDAFQIKDNVLKPNPELFEIIRLGNAFPVMLHMASVEEKNNTFANPKCVLLTSNL
DRIKTESLNSPEAVQRRIDFAYNVDIAEEYREYYTDSNGNERYKLNAVKARAEARKLIGTSVSNNLNIYRFTKFSA
FDGRTIQTDMTYTQVTEECSNKMASRFNQHMDFTNYLDAYRNPIYEPEDIVEFPIKAQAEVGNVARVVAGHTAGFL
VTNHCLRKYVHGDDDTILMALMRKTKRTMEKLLDYTGLVPRARDLWEQPSWEYLLYHTRQIKQYLNNASHGIMETL
-SGFFGKYWQFVKQAVLVGLSVFSTYMCVKASFALGDYVKGKIMPKYISDDDEMAQLVSEANTCFEKGCQNCRLCK
NAAMTQLNVKWNSACLCYVKRMEKGKDMINKYAISLYGNQRVSNNHDLSVADMADIINQVADCDCSTCDCCNDPEL
LDKLTNVAQLYNTNCVCLLTRFYQGFKTADLYEMTKQLNVTLPSIIKNPELKRLIDSHAKVYDNAVTQRRNNTRIV
GHGPTYDARPRQRQMATRIGAQAPVYDNRVTIKKNTIVAAQNLLPAFAKIEXNEQEMEIQTRTACNGCNNCSPIDA
QRSLPEQDKGSIVIARDVVYRNLFRFTVVLRTDEGEKRRGFGQIFMLGGRLGMIPKHFLSVMEHYVETHGQENCFF
VLENCSNSISPLIPCSVILTEENHIRDAHRDIAIIQLPTNVGGFAQAYKHIIDETDLARVSDSPAILARYQGASER
DKKTGTNYYREIFWLSTATPEDHLVESTVPEANVVVHNRGSYTYHAVTFFGDCGSILIASNAAITSKIMGMHIAGI
THMNKGISVALTRQIIDRLMKHFQPISQYG-------HEIVPLTVNPDILKDNGTFLIYGTEPGRRIMGSVKTALQ
KSPAYGKLIESPNKPGYLREFTNDDGITIDPMTLQRNKYGVVRPYVPQDRVEAVYEAMSVFYQREYINSP------
AHYKLPLTREQAIIGINGDPFVNAINRQTAPGYPYTYEKAGKSGKTKWFGDGMDYDLNNEACRELMADVDELAQCM
IDNVRPRIIWIDTLKDAKIPIAKANVGKTRLFTACPLHYTILFRQYFLPFIAHSMRNRVQNSIAVGINPMSPEWDL
LAKRLKKNGKHVIAGDYSNFDGTLPVQYVEVAVKIMVDWFMRNWDTIVREERNIINGHELTYDEFEQFLMKIGVEC
INHLHISNHKNVSGAALIYYVRNGIPSGCPATAILNSIVNHCCLADSWLDIMN--GTS----------YATMNSFF
EHTSSIFYGDDFIMNIRPEVIDIYNQETLTPILKRNLEMTMTDEAK-TGECVKARTLEEVSFLKRKFRFESFVGLW
VAPIDIDVILDAPNWVRVGNQLPLRICVDTISGGLTELAMHDKSTDSKWRSKMINLGLDLTRGT-GIEFNPDSRST
TLLKLRNEELGGDFEVNY-----
>NP_046155.1
PKSVQRIQQHCNSLASEPRLVTLPRKDFSTFIDSFKHLDVPRPFSVCMRWSEVCDNEFVLGYHKSSTLYEQMFIMK
YLLKFNFEPRQLSILRKRMQERLFFFYRGSRTIVPLNMVYPLFKDTLNSIR-HPANYTRWGFEYLDGTDIRKFPFL
ILMFCINIERVP-LRCYKFSANVNMKVALSQLPVLMAALVNKERLSDQYDFLFVLQNFLHFFFRNLSYTNPIDLIE
HSFIHELG-----LYCAKLVMIRPISTTEYVLGGDWDFDKPVLASKENWDVYFRLQTVAQLGVDFNTNVQMDPAFI
QALDKIADTFGEAVTSLHSVAGVAVDGIRKKFACYLSICYNLYRLGSGGMSSQDVLMNLVTTLMQSDMPANIIPQL
RS----IFLTSTAQSASIDAMVITKLLALCSFSLMVSRIPTSRDIDSFILRLDRIPKAFTGLENIWKRLDTVTNEL
WTWMEVTVLKR--ENVIPRSDILDSVSKWENDLEQLLTLQKHREIQTNLETQHAAGRMYSEGIRLMRICKDLNLSK
GNTEIIARNLPAAKLLLTEANMSGADKSKLRTEPVIVWFSGASGNGKTGLSYPFILDMMRVYGDP-PDTWQQNVYA
--REPETEYWDGYINQEYIVYDDFIQIKDSQLKPNPELFEMIRLGNMFPYQCHMASLLDKNNTFAEPKLICLTSNL
QRLQIESLNCPEAVSRRIDFAFNVRIVPEYQMEYMSANGDKLYRLDAAKARQDFGDVL------CFEVYRFDLFDA
SSRRNILTDLTYTEVVKLCQDKMRDRANNFNDYANFLESYRNKGVAQVEKPKHETDDSYNGETLVFTSTAQVHLDD
VTNLVILQPSYMKRLYWNICKRYYSTRLWLSKTDMSAFEMLLRGDRDG-AYDKCLSIVRETRCELNSMINRETEVI
-KNVFGNYWPLFKACAGAAIGAFSLYFILRKKTTP--------TTAFVNGNKELLTTMRKANECLDNECRNCKKCK
-HKNVDLCVKWYTKCHCYALHMEKAQVNLKYYTAAAMYQEPEMKRERERCVELLTIIDQLCSCDCANCDACCDDSL
TEKFENVMKVYDMPCVCVCARLSQGFDMVELLALIKHCGKLEPTPILNPYLRKLSVKLSEDIRDFERTTDYDHLLN
TLQSQEYEGEVNTKNIRKVAIRYQSHDDDTNMRLRKILPRVKYQTEPS-VDVISSVSPTKSGDSIDKIIDNVNIEE
QRAMPEMDKSVETIVNHVVYPNTVYMTANKNDG---TETNIGHIIFICGQVALMPYHYKIAIEERQYQS-------
VNLYSRKLIGAKIPSSVFDTFVRLQ---GKDAMLVAFPVTVNSFKNIVSHFVDIQSYPLVPSCPGILAKYYFANAE
TEKS-----RVCISAIGVSERDEVDVMSVPGCMEIVRNRDFYTYTAPTRAGDCGAALCVANTCIQGKIVGIHVSGV
EGLCKGNSSAITKQMIEESLKKMPSIAQYA-------YPSSALTVEMDALEESGSFVLHKYLPGVSIGTTMQTAIK
KTPIHGQLIATPNKPGPLGPFKIR-GEIIDPRILQRKKYGKPRPVLDQNIVNDIRDGLKSVYYQSHEYEP------
EYYKYPITFDQAILGIDGDPFINSLDRNTAPGFPYSTMRKGTKGKTLWFGNGMDYDLTGPYAVALRADVDKLETDI
LNGTRPEIVWTDTLKDQKIAIAKANAGKTRLFSAAPMHYAIALRKVCAPFVAHLSRMRIRNTICVGVNPFSSEWSA
VAQKLLVKGPHVIAGDYSNFDGSLPAQLVYAATEIMADWYDLNWDYVEAHKRNVVGGQVLLKDEYLDYLRRLYYEC
VHHLHIMNFKQGS---LMYYVRNGIPSGCPVTAPLNSIVNQMALVYCWYHIID--DPL----------KRNVKEFF
EHTSSVFYGDDFVMNIRADVLEQFNQITITRAMSDYLDMVMTDEAK-TGECVKWRTLPEVNFLKRAFHYNTFIQEY
TAPLDLTVILDSTNWYKIGKCSAVIVARDTLKACLRELALHPEHIDSQYRSIITELGLQLTNLIPGELFIPDTRYS
TLLAIKNMESDGLGLNCDA----
>NP_620555.1
----------------------------------------------------------------------------
-------------------------------------------------------------------MMFSLNSLN
SRTDFTDDDLMLLDLEKPVTLFDKEIFRQTLADMDGKDSYSYYSIERMIFEDLHNPYLGNVNHVRKRNFIQPIKRW
YDMYNPVCVSFDRKVQGYGVNWPHFLFLHRHDETESQYNTHHLFRSDVDLVVEYERNCVWFDLSARDVETYSFILG
LPENIQYNCLDQILDDRFTSEDLFHLIENLQFARKLPLVVFDGKWRFQQPHLSLFKFIDNYISLTDLTKFRLVSHM
ERVSSKFLFPQRSTVSLCSDGTILVEDPYTYVQHPQTSYNVVPPQLNLQSSGNILEDFIRKYETELRFMCGQKKLQ
GINITHKIDKDDLQAVINSVMATVSEQWSQVKGKVLKLFLILVKFLTGLLLVSLGLKILKDLSALSVIKTFLFLLF
GMCSLDKFFIYFEESLVCQDGLKDESQFLSLFLLDKLFLNGCPVSMKNAKDFVWFVSQAPRFSQGITHIVSYVKDL
YVHCEHFFRVKILGLPSLSYESPVCTWIEAIQDIYEKYKKNILVLDARLLDKLFNLYKEGNRFLCTPAFKNQSQII
VKYINLTYNLIDKVPISQRGGYKNSLRPPPVSLLLLGGTGRGKTTVTFPLTTEVATRIYLEEHEG----DITDEDI
ASSIYARNSEQEYWDGYTGQLITVFDDFMQRVDSASNPNLEIFEMIRASN-----IFPYPLHMANLEDKNNTWFRS
SVILASSNLTAENLQSKVHSLNYPVALLRRFDLVVEVEIAPGCTKPRAGQPFSKDIYKFTKVEYILDESDRVSIVR
SEISYDEIVKLMCLKYKDNMTTCQSVSANITEMIGNVRKQVMKAKEESHLTIEPSENNLLATQGWLSWFVDSYEEE
NDLGYDNFFDEVVTPDQYIEKFETAVIDITPDPKPDEISADKERTTMIWRTHFSQICEEYPIVPYLATFGLVVTAL
GVGYTIYRCFFNGETTPLAKSEIVLPKFPESQEKEGVISRCKIESQEKIGSVSRVRVESQEKLGAIPHVKIEQSVF
NATEDSVNMQCNGNVENLALQNYYSKVNEMLTVEGCSDQNAAEILSKVVCRNYYALFVCRPDGRESRLGHILFLKD
KIGYMPQHFLFSLRKEMEESPDSFISLRSIFLR-------------------------------------------
-------VNMYEIYICDFLNYNIFVPENDGGRLVDSCLVDVETVTKHPDILTTYVSQTEVKSLLRSDVCLPFIHVP
ESNKYKPYATIAYGTGQSQLVKGGEISSISTYDATFYFRQSWKYKLQTASGTCGAPVILIGAKQGPGRICGMHVMG
DSQGNGYAVAITRELLCKWINDLNPTIQSS------EMEKKMIQNGVFDTLPFPGKFISLGDSPISISAASKTQLR
KSVLYGEIAPVLTKPTWLTPGTLNGEVWDPRNYRLSLFGRPRTLVKMNLLNSIKDRLVQRIYVMEYGSN-------
YKYESRYPFETACEGIDSDPTFNSIKRKTSAGYPLCSKVKNGKQEIFGS--DGPFNFKTKLALDLRKDVEHIESLA
MDGISSVHVFIDTLKDERKAIEKAHK--TRLFSASPLPYLILCRMYLQGGVSRLIRGKIVNNIAVGTNPYSDDWTR
VAHHLLRN-RHFVAGDFASYDSSQEKEILRAACEVIVELCEDLS------------------LPQSERDKHRRVRW
VLLESLLNSVHYSYG-KLYYWSKSLPSGHFLTSIINSIFVNIAMCYAFVESQEKGNRS----------EENIRVFF
NDFSIVTYGDDHVIGVPEKYVEDFNQLTLPKLLKTLGLDYTMEDKD-RICDIKSRKLEEVTFIKRSFRYVKELDRW
LAPLDLNSILDCMNWQRS-GEDEGLNAQANVSFALKELSLHPEDVWDQWFPLILRACNKHGVEVEFLSRHAAFQAV
RETDFFEEES-------------
