# Supplementary material for: Identification and Characterization of Two Novel RNA Viruses from Anopheles gambiae Species Complex Mosquitoes
Source: PLoS One. 2016 May 3;11(5):e0153881. doi: 10.1371/journal.pone.0153881 (PMC4854438; doi:10.1371/journal.pone.0153881)
Supplement: S6 File — (XLSX) [file pone.0153881.s010.xlsx]

## Sheet: Sheet1
(A) Pairwise distances for figure 2A and S1A
	1	2	3	4	5	6	7	8	9	10	11	12
[ 1] #gi|806471476|gb|AKB94056.1|_RNA-dependent_RNA_polymerase_Grapevine_Cabernet_Sauvignon_reovirus
[ 2] #gi|330688252|gb|AEC32904.1|_RNA-dependent_RNA_polymerase_Rice_ragged_stunt_virus	0.582
[ 3] #Anopheles Cypovirus	0.75	0.751
[ 4] #gi|14993634|ref|NP_149147.1|_RNA-dependent_RNA_polymerase_Cypovirus_1	0.743	0.737	0.649
[ 5] #gi|78924361|gb|ABB51571.1|_RNA_dependent_RNA_polymerase_Heliothis_armigera_cypovirus_14	0.73	0.729	0.663	0.538
[ 6] #DQ192251.1_1_Operophtera_brumata_cypovirus_19_segment_2_complete_sequence	0.756	0.758	0.72	0.707	0.705
[ 7] #AF291683_3_Trichoplusia_ni_cytoplasmic_polyhedrosis_virus_15_segment_1_complete_sequence	0.732	0.739	0.695	0.641	0.665	0.611
[ 8] #gi|744515996|gb|AJC97790.1|_RdRp_Thaumetopoea_pityocampa_cypovirus_5	0.727	0.732	0.699	0.629	0.656	0.593	0.56
[ 9] #gi|584614121|gb|AHJ14791.1|_VP1_Inachis_io_cypovirus_2	0.757	0.766	0.749	0.733	0.727	0.751	0.749	0.731
[10] #gi|169313610|gb|ACA53380.1|_RdRP_Choristoneura_occidentalis_cypovirus_16	0.762	0.774	0.754	0.738	0.723	0.753	0.748	0.737	0.41
[11] #gi|296396422|gb|ADH10220.1|_RNA-dependent_RNA_polymerase_Antheraea_mylitta_cypovirus_4	0.779	0.773	0.736	0.751	0.735	0.758	0.749	0.76	0.663	0.677
[12] #gi|731188603|ref|YP_009111328.1|_RNA-dependent_RNA_polymerase_Dendrolimus_punctatus_cypovirus_22	0.763	0.773	0.739	0.727	0.727	0.729	0.749	0.739	0.663	0.672	0.539
(B) Pairwise distances for figure 2B and S1B
	1	2	3	4	5	6	7	8	9	10	11	12	13	14
[ 1] #ACX54964.1_ACX54964_polyhedrin_Bombyx_mori_cypovirus_1
[ 2] #ABB17220.1_ABB17220_polyhedrin_Operophtera_brumata_cypovirus_18	0.176
[ 3] #Anopheles Cypovirus-segment_10-Polyhedrin_protein_sequence	0.86	0.842
[ 4] #AAW80667.1_AAW80667_polyhedrin_Uranotaenia_sapphirina_cypovirus_17	0.864	0.846	0.095
[ 5] #YP_009002596.1_YP_009002596_polyhedrin_Inachis_io_cypovirus_2	0.869	0.864	0.846	0.828
[ 6] #ABW87644.1_ABW87644_polyhedrin_Choristoneura_occidentalis_cypovirus_16	0.864	0.86	0.81	0.796	0.611
[ 7] #ABH85367.1_ABH85367_polyhedrin_Simulium_ubiquitum_cypovirus_20	0.824	0.837	0.814	0.824	0.769	0.747
[ 8] #AAP44510.1_AAP44510_polyhedrin_Antheraea_proylei_cypovirus_4	0.869	0.878	0.774	0.778	0.71	0.706	0.656
[ 9] #AIY60608.1_AIY60608_polyhedrin_Dendrolimus_punctatus_cypovirus_22	0.882	0.878	0.833	0.814	0.76	0.729	0.674	0.48
[10] #AJC97797.1_AJC97797_polyhedrin_Thaumetopoea_pityocampa_cypovirus_5	0.824	0.824	0.819	0.819	0.855	0.851	0.842	0.819	0.846
[11] #AAA50751.1_AAA50751_C-polyhedron_protein_Heliothis_armigera_cypovirus_8	0.819	0.819	0.828	0.828	0.851	0.86	0.842	0.833	0.851	0.041
[12] #AAY96324.1_AAY96324_polyhedrin_Heliothis_assulta_cypovirus_14	0.837	0.851	0.896	0.882	0.824	0.851	0.855	0.86	0.846	0.833	0.837
[13] #NP_066381.1_NP_066381_polyhedrin_Trichoplusia_ni_cypovirus_15	0.824	0.819	0.851	0.851	0.864	0.869	0.833	0.86	0.869	0.792	0.796	0.86
[14] #ABB17224.1_ABB17224_polyhedrin_Operophtera_brumata_cypovirus_19	0.86	0.855	0.864	0.869	0.842	0.882	0.86	0.864	0.846	0.76	0.751	0.778	0.701
(C) Pairwise distances for figure 5 and S2
	1	2	3	4	5	6	7	8	9	10	11	12	13	14	15	16
[ 1] #AAT81157.2
[ 2] #YP_006666503.1	0.295
[ 3] #YP_004063985.1	0.382	0.381
[ 4] #AGW80519.1	0.841	0.843	0.85
[ 5] #NP_620564.1	0.856	0.854	0.847	0.623
[ 6] #NP_851403.1	0.782	0.778	0.794	0.833	0.827
[ 7] #ABY57949.1	0.785	0.777	0.801	0.829	0.826	0.151
[ 8] #YP_008888535.1	0.786	0.789	0.805	0.838	0.833	0.199	0.201
[ 9] #AF486073_1	0.789	0.788	0.799	0.837	0.836	0.226	0.221	0.248
[10] #YP_164440.1	0.793	0.79	0.799	0.828	0.829	0.485	0.482	0.473	0.476
[11] #NP_647481.1	0.814	0.81	0.822	0.845	0.841	0.764	0.757	0.76	0.767	0.759
[12] #NP_044945.1	0.806	0.81	0.836	0.835	0.834	0.759	0.757	0.756	0.752	0.754	0.412
[13] #AnCV	0.817	0.811	0.816	0.842	0.839	0.766	0.77	0.769	0.764	0.78	0.547	0.514
[14] #AGF84786.1	0.837	0.839	0.844	0.856	0.86	0.8	0.8	0.795	0.806	0.788	0.74	0.724	0.745
[15] #NP_046155.1	0.836	0.841	0.835	0.845	0.845	0.79	0.79	0.789	0.789	0.79	0.758	0.752	0.762	0.56
[16] #NP_620555.1	0.845	0.851	0.862	0.698	0.728	0.843	0.841	0.838	0.837	0.831	0.827	0.82	0.824	0.839	0.834
