# Supplementary material for: Identification and Characterization of Two Novel RNA Viruses from Anopheles gambiae Species Complex Mosquitoes
Source: PLoS One. 2016 May 3;11(5):e0153881. doi: 10.1371/journal.pone.0153881 (PMC4854438; doi:10.1371/journal.pone.0153881)
Supplement: S1 Table — Ones and zeros highlight RT-PCR positive and negative results, respectively. Yellow color represents AnCV and AnCPV negative mosquitoes while blue and green colors highlight mosquitoes positive only in the midgut or carcass for either virus. (XLSX) [file pone.0153881.s011.xlsx]

## Sheet: Sheet1
		An. coluzzii Ngousso batch 1	AnCV		AnCPV			An. coluzzii Ngousso batch 3	AnCV	AnCPV		F0 generation Anopheles stephensi SDA 500						F1 generation Anopheles stephensi SDA 500
RT-PCR failure = *		n° msq	Midgut	carcass	Midgut	carcass		n° msq	Salivary glands	Salivary glands			AnCV		AnCPV			n° msq	stage	AnCV	AnCPV
RT-PCR positive = 1		1	0	0	0	0		49	0	0		n° msq	Midgut	carcass	Midgut	carcass		1	one-night old	1	0
RT- PCR negative = 0		2	0	0	1	1		50	1	0		1	0	0	1	1		2	one-night old	0	0
		3	0	0	0	0		51	1	0		2	0	1	1	1		3	one-night old	1	1
positive only in midgut		4	1	1	0	0		52	1	1		3	1	1	1	1		4	one-night old	0	0
		5	1	1	0	0		53	1	1		4	1	1	1	1		5	one-night old	0	1
positive only in the carcass		6	0	1	1	0		54	1	1		5	0	0	1	1		6	one-night old	0	0
		7	0	1	1	0		55	0	1		6	0	1	1	1		7	three-days old	0	1
non infected		8	0	0	0	0		56	0	0		7	0	1	1	1		8	three-days old	0	1
		9	0	0	0	0		57	*	*		8	0	0	1	1		9	three-days old	0	0
		10	0	0	0	0		58	1	1		9	0	1	1	1		10	three-days old	0	0
		11	1	1	0	1		59	0	0		10	0	0	1	1		11	three-days old	0	0
		12	1	1	0	0		60	0	0		11	0	1	1	1		12	three-days old	0	0
		13	1	1	1	1		61	0	0		12	0	0	1	1		13	three-days old	0	1
		14	1	1	0	0		62	0	0		13	1	1	1	1		14	three-days old	0	1
		15	1	1	0	0		63	0	0		14	1	1	1	1		1	L3/L4 larvae	1	1
		16	1	1	1	1		64	*	0		15	0	1	1	1		2	L3/L4 larvae	0	1
		17	1	1	0	0						16	0	0	1	1		3	L3/L4 larvae	1	1
		18	1	1	0	0						17	0	1	1	0		4	L3/L4 larvae	0	1
		19	1	1	1	0		Aedes aegypti	AnCV	AnCPV		18	0	1	1	1		5	L3/L4 larvae	1	1
		20	0	1	1	1		J01F1	0	0		19	1	1	1	1		6	L3/L4 larvae	1	1
		21	1	1	0	0		J01F2	0	0		20	0	1	1	1		7	L3/L4 larvae	1	1
		22	1	1	0	0		J01F3	0	0		21	0	0	1	0		8	L3/L4 larvae	1	1
		23	1	0	1	0		J01F4	0	0		22	0	1	1	1		1	Adult	0	1
		24	0	0	0	0		J01F5	0	0		23	0	0	1	1		2	Adult	0	1
		25	1	1	0	0		J01M6	0	0		24	0	1	1	1		3	Adult	0	0
		26	0	1	0	0		J01M7	0	0		25	0	1	1	0		4	Adult	0	1
		27	0	1	1	0		J01M8	0	0		26	0	1	1	1		5	Adult	0	1
		28	1	1	0	0		J01M9	0	0		27	1	0	1	1		6	Adult	0	0
		29	1	1	0	0		J01M10	0	0		28	1	0	1	1		7	Adult	0	0
		30	1	1	0	0		I01F1	0	0		29	1	0	1	0		8	Adult	1	1
		31	1	1	0	0		I01F2	0	0		30	1	0	1	1		9	Adult	0	1
		32	0	1	1	0		I01F3	0	0		31	1	0	1	1		10	Adult	0	1
		33	1	1	0	0		I01F4	0	0		32	1	1	1	0		11	Adult	0	1
		34	1	1	1	1		I01F5	0	0		33	0	1	1	1		12	Adult	0	0
		35	1	1	0	0		I01M6	0	0		34	0	0	1	1		13	Adult	0	1
		36	1	1	0	0		I01M7	0	0		35	1	1	1	1		14	Adult	0	1
		37	0	1	0	0		I01M8	0	0		36	1	1	1	1		15	Adult	0	1
		38	0	0	0	0		I01M9	0	0		37	0	1	1	1		16	Adult	0	1
		39	0	0	0	1		I01M10	0	0		38	0	0	1	1		17	Adult	0	1
		40	1	0	0	0						39	1	0	1	0		18	Adult	1	0
		41	0	0	1	0						40	1	0	1	1		19	Adult	0	1
		42	0	1	0	0						41	0	1	1	1		20	Adult	0	0
		43	0	1	0	0						42	1	1	1	1		21	Adult	0	1
		44	1	1	0	0						43	0	0	1	1		22	Adult	0	1
		45	1	1	0	0						44	1	0	1	1		23	Adult	0	0
		46	1	1	1	1						45	1	0	1	1		24	Adult	0	0
		47	1	0	1	1						46	0	0	1	1
		48	0	0	0	0						47	0	0	1	1
												48	0	1	1	0
		An. Coluzzii Ngousso batch 2	AnCV		AnCPV							49	1	0	1	1
		n° msq	Midgut	carcass	Midgut	carcass						50	0	0	1	1
		1	0	0	0	0						51	1	1	1	1
		2	0	0	1	1						52	1	1	1	0
		3	0	0	0	1						53	0	1	1	1
		4	0	0	1	0						54	1	0	1	1
		5	1	0	0	0						55	1	0	1	1
		6	0	0	0	0						56	0	0	1	0
		7	0	0	0	0						57	0	1	1	1
		8	0	0	0	0						58	0	1	1	0
		9	1	1	1	0						59	0	1	1	1
		10	0	0	0	1						60	1	1	1	0
		11	0	0	0	1						61	0	1	1	1
		12	1	1	1	0						62	0	0	1	1
		13	0	0	0	0						63	0	0	1	1
		14	0	0	1	0						64	0	1	1	1
		15	0	0	0	0						65	0	1	1	0
		16	0	0	0	0						66	0	0	1	0
		17	0	0	0	0						67	0	0	1	0
		18	0	1	0	0						68	0	1	1	1
		19	0	0	0	0						69	0	0	1	1
		20	0	0	1	0						70	0	0	1	0
		21	0	0	1	0						71	0	0	1	1
		22	0	0	0	0						72	0	0	1	1
		23	0	0	0	0						73	0	0	1	0
		24	0	0	0	0						74	0	1	1	0
												75	0	0	1	1
												76	0	0	1	1
												77	0	1	1	0
												78	0	0	1	0
												79	0	0	1	0
												80	0	0	1	1
												81	0	1	1	1
												82	0	0	1	1
												83	0	0	1	0
												84	0	1	1	0
												85	0	1	1	1
												86	0	0	1	0
												87	0	0	1	1
												88	0	0	1	0
												89	0	0	1	1
												90	0	0	1	1
