# Supplementary material for: Identification and Characterization of Two Novel RNA Viruses from Anopheles gambiae Species Complex Mosquitoes
Source: PLoS One. 2016 May 3;11(5):e0153881. doi: 10.1371/journal.pone.0153881 (PMC4854438; doi:10.1371/journal.pone.0153881)
Supplement: S1 Zipped Archive — (ZIP) [file pone.0153881.s013.zip]

Archive with 80 entries (77 files):
- Sanger sequencing/
- Sanger sequencing/AgCPVs1+T7_F12_I2264.ab1
- __MACOSX/
- __MACOSX/Sanger sequencing/
- __MACOSX/Sanger sequencing/._AgCPVs1+T7_F12_I2264.ab1
- Sanger sequencing/AgCPVs1+T7_F12_I2264.seq
- __MACOSX/Sanger sequencing/._AgCPVs1+T7_F12_I2264.seq
- Sanger sequencing/AgCPVs10+T7_G12_I2264.ab1
- __MACOSX/Sanger sequencing/._AgCPVs10+T7_G12_I2264.ab1
- Sanger sequencing/AgCPVs10+T7_G12_I2264.seq
- __MACOSX/Sanger sequencing/._AgCPVs10+T7_G12_I2264.seq
- Sanger sequencing/AgCV+T7_E12_I2264.ab1
- __MACOSX/Sanger sequencing/._AgCV+T7_E12_I2264.ab1
- Sanger sequencing/AgCV+T7_E12_I2264.seq
- __MACOSX/Sanger sequencing/._AgCV+T7_E12_I2264.seq
- Sanger sequencing/An.dirus3-ACV-F.ab1
- __MACOSX/Sanger sequencing/._An.dirus3-ACV-F.ab1
- Sanger sequencing/An.dirus3-ACV-F.seq
- __MACOSX/Sanger sequencing/._An.dirus3-ACV-F.seq
- Sanger sequencing/An.dirus3-ACV-R.ab1
- __MACOSX/Sanger sequencing/._An.dirus3-ACV-R.ab1
- Sanger sequencing/An.dirus3-ACV-R.seq
- __MACOSX/Sanger sequencing/._An.dirus3-ACV-R.seq
- Sanger sequencing/An.dirus4-ACV-F.ab1
- __MACOSX/Sanger sequencing/._An.dirus4-ACV-F.ab1
- Sanger sequencing/An.dirus4-ACV-F.seq
- __MACOSX/Sanger sequencing/._An.dirus4-ACV-F.seq
- Sanger sequencing/An.dirus4-ACV-R.ab1
- __MACOSX/Sanger sequencing/._An.dirus4-ACV-R.ab1
- Sanger sequencing/An.dirus4-ACV-R.seq
- __MACOSX/Sanger sequencing/._An.dirus4-ACV-R.seq
- Sanger sequencing/W31F_Cambodia.ab1
- __MACOSX/Sanger sequencing/._W31F_Cambodia.ab1
- Sanger sequencing/W31F_Cambodia.seq
- __MACOSX/Sanger sequencing/._W31F_Cambodia.seq
- Sanger sequencing/W31R_Cambodia.ab1
- __MACOSX/Sanger sequencing/._W31R_Cambodia.ab1
- Sanger sequencing/W31R_Cambodia.seq
- __MACOSX/Sanger sequencing/._W31R_Cambodia.seq
- Sanger sequencing/W32F_Cambodia.ab1
- __MACOSX/Sanger sequencing/._W32F_Cambodia.ab1
- Sanger sequencing/W32F_Cambodia.seq
- __MACOSX/Sanger sequencing/._W32F_Cambodia.seq
- Sanger sequencing/W32R_Cambodia.ab1
- __MACOSX/Sanger sequencing/._W32R_Cambodia.ab1
- Sanger sequencing/W32R_Cambodia.seq
- __MACOSX/Sanger sequencing/._W32R_Cambodia.seq
- Sanger sequencing/W34F_Senegal.ab1
- __MACOSX/Sanger sequencing/._W34F_Senegal.ab1
- Sanger sequencing/W34F_Senegal.seq
- __MACOSX/Sanger sequencing/._W34F_Senegal.seq
- Sanger sequencing/W34R_Senegal.ab1
- __MACOSX/Sanger sequencing/._W34R_Senegal.ab1
- Sanger sequencing/W34R_Senegal.seq
- __MACOSX/Sanger sequencing/._W34R_Senegal.seq
- Sanger sequencing/W35F_Senegal.ab1
- __MACOSX/Sanger sequencing/._W35F_Senegal.ab1
- Sanger sequencing/W35F_Senegal.seq
- __MACOSX/Sanger sequencing/._W35F_Senegal.seq
- Sanger sequencing/W35R_Senegal.ab1
- __MACOSX/Sanger sequencing/._W35R_Senegal.ab1
- Sanger sequencing/W35R_Senegal.seq
- __MACOSX/Sanger sequencing/._W35R_Senegal.seq
- Sanger sequencing/W36F_Senegal.ab1
- __MACOSX/Sanger sequencing/._W36F_Senegal.ab1
- Sanger sequencing/W36F_Senegal.seq
- __MACOSX/Sanger sequencing/._W36F_Senegal.seq
- Sanger sequencing/W36R_Senegal.ab1
- __MACOSX/Sanger sequencing/._W36R_Senegal.ab1
- Sanger sequencing/W36R_Senegal.seq
- __MACOSX/Sanger sequencing/._W36R_Senegal.seq
- Sanger sequencing/W47F_Senegal.ab1
- __MACOSX/Sanger sequencing/._W47F_Senegal.ab1
- Sanger sequencing/W47F_Senegal.seq
- __MACOSX/Sanger sequencing/._W47F_Senegal.seq
- Sanger sequencing/W47R_Senegal.ab1
- __MACOSX/Sanger sequencing/._W47R_Senegal.ab1
- Sanger sequencing/W47R_Senegal.seq
- __MACOSX/Sanger sequencing/._W47R_Senegal.seq
- __MACOSX/._Sanger sequencing
