# Supplementary material for: Identification and Characterization of Two Novel RNA Viruses from Anopheles gambiae Species Complex Mosquitoes
Source: PLoS One. 2016 May 3;11(5):e0153881. doi: 10.1371/journal.pone.0153881 (PMC4854438; doi:10.1371/journal.pone.0153881)
Supplement: S1 Zipped Archive — (ZIP) [file pone.0153881.s013.zip › Sanger sequencing/An.dirus3-ACV-R.seq]

GCTTAGTGTCTACGTCGTTCTTTCCTGGTATTTCTTGAGACACAGGACAGCGATAAGTAGGAAAATCAACTTTCCACACG
TGTTCAACCACGGATGGAAAACGACATCTTCCATATTACCTTGAGCCTTTGGAGCCCTAATTACGCGATACATGTCCATA
GCTGTCTCAATTATTTGCTCACTGTACCCGAAAACACGTAGAGCAACCACTATAAGTACCGCGAAAGCGGTCTTATAGAA
CTTGGTTTCAATCAACAAGCAAATCAAAACAATGCAAAGCATTGATTTGATCAACTCGTCAGATAACACCTTGGCTGACG
CGGATGTATTTTGTGCTACGAGCGTAACGTGCTCGACCATACCTGGTAAAGCATCCTCAAGAAATGAGCAAACCTTATCT
AGGTTCGCGTTCAAATCTTGTCCTATCGTTACAGCTTTCGCAGGAGCACTCAAAAGCCCCTCCTTGA
